# Supplementary material for: Towards precision medicine for stress disorders: diagnostic biomarkers and targeted drugs
Source: Mol Psychiatry. 2019 Mar 12;25(5):918–38. doi: 10.1038/s41380-019-0370-z (PMC7192849; doi:10.1038/s41380-019-0370-z)
Supplement: Supplementary file 3 — Supplementary Information- Complete Data and Analyses [file 41380_2019_370_MOESM3_ESM.xlsx]

## Sheet: Demographics
Participant ID	Participant ID visit	Diagnosis	Gender	Age	Ethnicity	Discovery Cohort	Validation	State Test Cohort	First Year Hospitalization with Stress Cohort	All Future Hospitalization with Stress Cohort	Number of All Future Hosp with Stress	HospFreq	Time of follow-up (days)	Number of First Year Hospitalizations with Stress	PTSD Scale (PCL-C)	VAS SSS-Life Stress (1-100)	SSS- Health Stress (0-100)	SSS- Financial Stress (0-100)	SSS- Social Stress (0-100)	SSSAverage	Telomere Lenth
phchp109	phchp109v1	BP	M	22	Caucasian	Yes	Discovery High Stress								49	84	5	72	16	44.25	5.66194
phchp132	phchp132v6	BP	M	55	Caucasian	Yes	Discovery High Stress								35	74	100	75	100	87.25
phchp134	phchp134v2	BP	M	59	Caucasian	Yes	Discovery High Stress								35	74	32	76	73	63.75	0.849624
phchp151	phchp151v1	SZ	M	24	Caucasian	Yes	Discovery High Stress								42	95	3	91	86	68.75	0.778491
phchp153	phchp153v1	BP	M	55	Caucasian	Yes	Discovery High Stress								37	85	80	99	8	68	11.7978
phchp153	phchp153v2	BP	M	55	Caucasian	Yes	Discovery High Stress								41	98	74	98	57	81.75	7.60578
phchp153	phchp153v4	BP	M	57	Caucasian	Yes	Discovery High Stress								41	76	69	100	99	86	10.7763
phchp154	phchp154v2	PSYCH	M	51	African American	Yes	Discovery High Stress								24	76	69	45	46	59
phchp157	phchp157v2	BP	M	57	African American	Yes	Discovery High Stress								44	82	85	83	45	73.75	1.15318
phchp173	phchp173v1	MDD	M	48	Caucasian	Yes	Discovery High Stress								28	72	32	89	75	67	1.86045
phchp193	phchp193v1	BP	M	39	Hispanic	Yes	Discovery High Stress									70	59	67	97	73.25	0.884861
phchp196	phchp196v1	MDD	M	56	African American	Yes	Discovery High Stress								43	80	78	72	17	61.75
phchp204	phchp204v2	BP	F	49	Caucasian	Yes	Discovery High Stress								47	79	94	90	92	88.75	0.38
phchp209	phchp209v3	PTSD	M	54	African American	Yes	Discovery High Stress								42	76	87	99	99	90.25	0.705511
phchp226	phchp226v2	MDD	M	29	Caucasian	Yes	Discovery High Stress								48	81	50	81	54	66.5	12.1689
phchp226	phchp226v3	MDD	M	30	Caucasian	Yes	Discovery High Stress								40	82	7	68	83	60	8.21889
phchp274	phchp274v1	BP	M	48	Caucasian	Yes	Discovery High Stress								44	82	77	93	80	83	6.52246
phchp274	phchp274v2	BP	M	48	Caucasian	Yes	Discovery High Stress								48	93	70	97	94	88.5	6.26361
phchp279	phchp279v1	SZ	M	60	African American	Yes	Discovery High Stress								45	88	93	4	95	70	5.8112
phchp279	phchp279v2	SZ	M	61	African American	Yes	Discovery High Stress								45	89	90	11	91	70.25	1.45642
phchp282	phchp282v1	SZ	M	56	Caucasian	Yes	Discovery High Stress								43	85	86	87	76	83.5	8.59908
phchp285	phchp285v3	BP	F	57	Caucasian	Yes	Discovery High Stress								24	68	100	0	83	62.75	12.96
phchp292	phchp292v2	BP	M	42	Caucasian	Yes	Discovery High Stress								31	89	100	100	20	77.25	2.81364
phchp302	phchp302v5	BP	M	62	Caucasian	Yes	Discovery High Stress								39	84	0	1	93	44.5	2.562
phchp052	phchp052v3	SZ	M	60	Caucasian	Yes	Discovery Low Stress								46	17	83	6	46	38
phchp109	phchp109v2	BP	M	25	Caucasian	Yes	Discovery Low Stress								63	0	9	99	35	35.75	8.41619
phchp124	phchp124v2	BP	M	54	Caucasian	Yes	Discovery Low Stress								36	11	80	66	20	44.25	1.14551
phchp132	phchp132v1	BP	M	51	Caucasian	Yes	Discovery Low Stress								41	19	66	27	29	35.25	5.31653
phchp134	phchp134v3	BP	M	59	Caucasian	Yes	Discovery Low Stress								57	2	4	75	20	25.25	1.05772
phchp134	phchp134v4	BP	M	61	Caucasian	Yes	Discovery Low Stress								31	6	5	42	5	14.5	0.652945
phchp134	phchp134v6	BP	M	62	Caucasian	Yes	Discovery Low Stress								41	6	17	9	42	18.5	0.547846
phchp151	phchp151v2	SZ	M	24	Caucasian	Yes	Discovery Low Stress								43	2	7	6	90	26.25	0.55549
phchp153	phchp153v6	BP	M	58	Caucasian	Yes	Discovery Low Stress								21	2	0	20	24	11.5
phchp154	phchp154v1	PSYCH	M	51	African American	Yes	Discovery Low Stress								49	10	33	56	20	29.75
phchp154	phchp154v3	PSYCH	M	52	African American	Yes	Discovery Low Stress								27	3	44	3	14	16
phchp157	phchp157v3	BP	M	58	African American	Yes	Discovery Low Stress								37	5	80	3	22	27.5	2.45452
phchp160	phchp160v1	SZA	F	41	Caucasian	Yes	Discovery Low Stress								41	7	13	16	19	13.75
phchp160	phchp160v3	SZA	F	41	Caucasian	Yes	Discovery Low Stress								66	8	3	8	9	7	16.39
phchp164	phchp164v2	MDD	F	49	Caucasian	Yes	Discovery Low Stress								22	2	5	2	3	3	8.55
phchp166	phchp166v2	BP	M	56	Caucasian	Yes	Discovery Low Stress								55	21	21	47	38	31.75	0.0511627
phchp166	phchp166v4	BP	M	58	Caucasian	Yes	Discovery Low Stress								58	5	22	67	17	27.75	1.21886
phchp173	phchp173v2	MDD	M	49	Caucasian	Yes	Discovery Low Stress								17	4	37	50	15	26.5	1.30593
phchp176	phchp176v2	SZ	M	24	African American	Yes	Discovery Low Stress								29	29	49	74	0	38	15.0901
phchp193	phchp193v3	BP	M	39	Hispanic	Yes	Discovery Low Stress								24	16	16	34	16	20.5	2.12426
phchp193	phchp193v4	BP	M	40	Hispanic	Yes	Discovery Low Stress								29	21	25	68	22	34	0.236738
phchp196	phchp196v3	MDD	M	57	African American	Yes	Discovery Low Stress								28	13	14	13	16	14	2.0218
phchp204	phchp204v1	BP	F	49	Caucasian	Yes	Discovery Low Stress								42	17	68	58	19	40.5	1.84
phchp209	phchp209v1	PTSD	M	54	African American	Yes	Discovery Low Stress								26	10	72	98	21	50.25	1.01466
phchp213	phchp213v2	PTSD	M	62	Caucasian	Yes	Discovery Low Stress								68	32	20	75	58	46.25	5.80477
phchp214	phchp214v1	PTSD	F	52	Caucasian	Yes	Discovery Low Stress								49	32	12	42	6	23
phchp226	phchp226v1	MDD	M	29	Caucasian	Yes	Discovery Low Stress								37	22	4	50	73	37.25	8.15702
phchp243	phchp243v2	PTSD	M	50	African American	Yes	Discovery Low Stress								40	33	30	82	72	54.25	1.13037
phchp243	phchp243v4	PTSD	M	54	African American	Yes	Discovery Low Stress								44	20	18	83	64	46.25	0.4854
phchp248	phchp248v5	SZ	M	55	African American	Yes	Discovery Low Stress								69	29	21	55	18	30.75	1.1857
phchp258	phchp258v1	BP	F	52	Caucasian	Yes	Discovery Low Stress								52	0	48	49	32	32.25	4.58
phchp274	phchp274v3	BP	M	48	Caucasian	Yes	Discovery Low Stress								36	9	29	44	62	36	6.12027
phchp274	phchp274v4	BP	M	50	Caucasian	Yes	Discovery Low Stress								41	6	6	62	71	36.25	1.52898
phchp279	phchp279v3	SZ	M	61	African American	Yes	Discovery Low Stress								43	4	96	5	5	27.5	1.67874
phchp282	phchp282v5	SZ	M	59	Caucasian	Yes	Discovery Low Stress								27	0	89	96	10	48.75	6.99907
phchp285	phchp285v1	BP	F	56	Caucasian	Yes	Discovery Low Stress								43	13	23	49	81	41.5	12.11
phchp292	phchp292v1	BP	M	42	Caucasian	Yes	Discovery Low Stress								36	0	67	10	19	24	10.3752
phchp302	phchp302v1	BP	M	61	Caucasian	Yes	Discovery Low Stress								28	0	90	0	0	22.5	2.21596
phchp302	phchp302v3	BP	M	61	Caucasian	Yes	Discovery Low Stress								40	26	77	0	3	26.5	6.77392
phchp329	phchp329v3	SZA	M	51	African American	Yes	Discovery Low Stress								82	4	97	41	18	40	1.58343
phchp333	phchp333v4	PTSD	M	39	Caucasian	Yes	Discovery Low Stress								68	12	19	100	51	45.5	0.649228
phchp340	phchp340v3	MDD	F	52	Caucasian	Yes	Discovery Low Stress								63	31	4	3	5	10.75	9.27
phchp351	phchp351v1	MDD	M	44	Caucasian	Yes	Discovery Low Stress								73	2	2	68	75	36.75	4.1748
phchp361	phchp361v3	PTSD	F	60	African American	Yes	Discovery Low Stress								71	0	18	11	43	18	1.18821
phchp362	phchp362v2	MDD	M	54	Caucasian	Yes	Discovery Low Stress								77	14	16	93	5	32	0.1037
phchp084	phchp084v4	BP	F	57	Caucasian		Validation Clinically Severe Stress								61	85	92	63	83	80.75
phchp089	phchp089v4	SZA	M	38	Caucasian		Validation Clinically Severe Stress								50	67	37	64	64	58	0.2822
phchp096	phchp096v1	SZ	M	55	African American		Validation Clinically Severe Stress								50	80	89	86	79	83.5
phchp101	phchp101v1	SZA	M	74	Caucasian		Validation Clinically Severe Stress								67	95	97	97	96	96.25
phchp102	phchp102v1	SZA	M	56	Caucasian		Validation Clinically Severe Stress								64	67	9	94	86	64	9.45621
phchp116	phchp116v1	SZA	M	47	Caucasian		Validation Clinically Severe Stress								57	69	84	84	84	80.25
phchp118	phchp118v1	SZA	M	46	African American		Validation Clinically Severe Stress								59	98	98	99	99	98.5
phchp118	phchp118v4	SZA	M	50	African American		Validation Clinically Severe Stress								52	97	95	98	3	73.25
phchp119	phchp119v2	SZA	M	56	African American		Validation Clinically Severe Stress								58	74	84	94	95	86.75
phchp121	phchp121v2	MOOD	M	56	Caucasian		Validation Clinically Severe Stress								58	79	12	25	0	29	1.61982
phchp130	phchp130v1	MDD	F	42	Caucasian		Validation Clinically Severe Stress								64	79	75	92	85	82.75	0.27
phchp133	phchp133v1	SZ	M	55	Caucasian		Validation Clinically Severe Stress								73	79	80	76	76	77.75
phchp141	phchp141v2	BP	F	47	Caucasian		Validation Clinically Severe Stress								55	99	95	96	28	79.5
phchp141	phchp141v3	BP	F	47	Caucasian		Validation Clinically Severe Stress								51	98	99	92	59	87
phchp150	phchp150v1	SZA	M	61	Caucasian		Validation Clinically Severe Stress								68	75	77	99	77	82	0.2379
phchp150	phchp150v2	SZA	M	61	Caucasian		Validation Clinically Severe Stress								60	84	82	98	89	88.25	1.9813
phchp150	phchp150v3	SZA	M	62	Caucasian		Validation Clinically Severe Stress								67	93	87	93	91	91	0.3108
phchp155	phchp155v1	MDD	M	37	Caucasian		Validation Clinically Severe Stress								68	99	99	100	99	99.25
phchp162	phchp162v1	MDD	M	57	Caucasian		Validation Clinically Severe Stress								67	70	47	84	91	73
phchp162	phchp162v2	MDD	M	57	Caucasian		Validation Clinically Severe Stress								62	71	52	94	86	75.75
phchp167	phchp167v1	MDD	M	49	Caucasian		Validation Clinically Severe Stress								70	85	87	92	95	89.75
phchp182	phchp182v1	MDD	M	39	Caucasian		Validation Clinically Severe Stress								71	92	77	90	94	88.25	1.1691
phchp182	phchp182v2	MDD	M	39	Caucasian		Validation Clinically Severe Stress								74	92	94	96	90	93	1.3619
phchp182	phchp182v3	MDD	M	40	Caucasian		Validation Clinically Severe Stress								67	96	96	97	5	73.5	2.9101
phchp205	phchp205v1	PTSD	F	54	Caucasian		Validation Clinically Severe Stress								56	81	58	100	100	84.75	7.52829
phchp205	phchp205v2	PTSD	F	54	Caucasian		Validation Clinically Severe Stress								66	100	100	100	100	100	5.41609
phchp205	phchp205v3	PTSD	F	54	Caucasian		Validation Clinically Severe Stress								79	100	84	100	100	96	0.834462
phchp215	phchp215v1	PTSD	F	58	Caucasian		Validation Clinically Severe Stress								78	99	94	99	74	91.5
phchp215	phchp215v2	PTSD	F	58	Caucasian		Validation Clinically Severe Stress								54	77	88	90	81	84
phchp216	phchp216v1	MOOD	M	50	African American		Validation Clinically Severe Stress								68	73	68	93	94	82
phchp216	phchp216v2	MOOD	M	51	African American		Validation Clinically Severe Stress								76	90	88	94	93	91.25	2.1749
phchp231	phchp231v1	MDD	M	55	Caucasian		Validation Clinically Severe Stress								53	97	96	100	100	98.25
phchp234	phchp234v1	BP	M	44	Caucasian		Validation Clinically Severe Stress								64	71	79	88	81	79.75
phchp237	phchp237v1	PTSD	M	39	Caucasian		Validation Clinically Severe Stress								79	89	72	98	98	89.25	1.28643
phchp266	phchp266v1	MOOD	M	41	Caucasian		Validation Clinically Severe Stress								61	91	87	86	90	88.5	2.8413
phchp286	phchp286v1	BP	M	54	Caucasian		Validation Clinically Severe Stress								56	70	58	2	99	57.25	3.82391
phchp289	phchp289v1	PTSD	F	50	Caucasian		Validation Clinically Severe Stress								53	72	49	88	72	70.25
phchp291	phchp291v1	SZ	F	45	Caucasian		Validation Clinically Severe Stress	Yes							51	74	44	80	96	73.5
phchp296	phchp296v1	BP	M	48	Caucasian		Validation Clinically Severe Stress								55	87	57	92	60	74	0.754
phchp296	phchp296v2	BP	M	49	Caucasian		Validation Clinically Severe Stress								52	78	36	98	46	64.5	0.9801
phchp299	phchp299v1	PTSD	M	54	Caucasian		Validation Clinically Severe Stress								66	73	54	8	79	53.5	6.8665
phchp299	phchp299v2	PTSD	M	54	Caucasian		Validation Clinically Severe Stress								64	82	65	80	77	76
phchp299	phchp299v3	PTSD	M	54	Caucasian		Validation Clinically Severe Stress								74	86	94	53	64	74.25	0.558648
phchp304	phchp304v1	MDD	M	52	Caucasian		Validation Clinically Severe Stress								58	84	77	83	80	81	0.2645
phchp307	phchp307v1	PTSD	F	53	Caucasian		Validation Clinically Severe Stress								63	99	94	95	100	97
phchp310	phchp310v3	MOOD	M	54	African American		Validation Clinically Severe Stress								63	80	84	81	81	81.5	8.23614
phchp311	phchp311v1	MDD	F	60	African American		Validation Clinically Severe Stress								74	72	76	97	72	79.25
phchp313	phchp313v1	PTSD	M	46	African American		Validation Clinically Severe Stress								77	77	83	98	88	86.5
phchp313	phchp313v2	PTSD	M	46	African American		Validation Clinically Severe Stress								66	82	83	74	77	79
phchp313	phchp313v3	PTSD	M	46	African American		Validation Clinically Severe Stress								72	89	95	100	100	96
phchp316	phchp316v1	BP	M	50	Caucasian		Validation Clinically Severe Stress								62	88	84	100	80	88	1.39138
phchp316	phchp316v5	BP	M	51	Caucasian		Validation Clinically Severe Stress								85	74	91	97	88	87.5	1.30593
phchp316	phchp316v6	BP	M	52	Caucasian		Validation Clinically Severe Stress								56	100	92	100	100	98	7.16445
phchp319	phchp319v2	PTSD	M	42	African American		Validation Clinically Severe Stress								61	75	85	11	10	45.25	0.0407
phchp319	phchp319v3	PTSD	M	43	African American		Validation Clinically Severe Stress								54	70	89	95	55	77.25	4.41594
phchp319	phchp319v6	PTSD	M	44	African American		Validation Clinically Severe Stress								54	86	95	53	71	76.25
phchp320	phchp320v1	BP	M	58	African American		Validation Clinically Severe Stress								58	67	74	24	70	58.75
phchp320	phchp320v2	BP	M	58	African American		Validation Clinically Severe Stress								56	83	98	85	97	90.75
phchp320	phchp320v3	BP	M	59	African American		Validation Clinically Severe Stress								54	96	78	68	88	82.5
phchp323	phchp323v1	PTSD	M	32	Caucasian		Validation Clinically Severe Stress								74	92	7	93	84	69
phchp323	phchp323v2	PTSD	M	33	Caucasian		Validation Clinically Severe Stress								84	88	57	84	13	60.5
phchp323	phchp323v3	PTSD	M	33	Caucasian		Validation Clinically Severe Stress								78	94	2	86	4	46.5
phchp325	phchp325v2	PTSD	M	44	Caucasian		Validation Clinically Severe Stress								63	68	47	51	18	46	6.00728
phchp328	phchp328v1	MDD	F	37	Caucasian		Validation Clinically Severe Stress								73	96	7	95	51	62.25	12.42
phchp328	phchp328v2	MDD	F	38	Caucasian		Validation Clinically Severe Stress								83	81	48	46	24	49.75	12.18
phchp334	phchp334v1	BP	F	50	Caucasian		Validation Clinically Severe Stress								62	94	75	77	99	86.25	22.77
phchp337	phchp337v3	PTSD	M	35	Caucasian		Validation Clinically Severe Stress								51	77	52	53	90	68	0.9213
phchp341	phchp341v2	MDD	M	45	Caucasian		Validation Clinically Severe Stress								57	89	92	96	95	93	2.19535
phchp341	phchp341v3	MDD	M	45	Caucasian		Validation Clinically Severe Stress								60	87	97	95	50	82.25	5.00132
phchp342	phchp342v1	MDD	M	52	Caucasian		Validation Clinically Severe Stress								62	92	72	99	95	89.5
phchp345	phchp345v1	PTSD	M	33	Caucasian		Validation Clinically Severe Stress								75	90	82	97	70	84.75
phchp345	phchp345v3	PTSD	M	34	Caucasian		Validation Clinically Severe Stress								67	71	79	60	90	75	0.1926
phchp359	phchp359v3	PTSD	F	57	Caucasian		Validation Clinically Severe Stress								58	71	93	94	76	83.5	0.0008
phchp363	phchp363v2	MDD	M	48	African American		Validation Clinically Severe Stress								69	80	87	95	95	89.25
phchp368	phchp368v2	MDD	F	44	Caucasian		Validation Clinically Severe Stress								70	84	26	48	99	64.25
phchp003	phchp003v1	SZ	M	50	African American				Yes	Yes	2	0.000486027	2345	0
phchp003	phchp003v2	SZ	M	50	African American				Yes	Yes	2	0.000506714	2177	0
phchp003	phchp003v3	SZ	M	50	African American				Yes	Yes	2	0.000518672	2086	0
phchp003	phchp003v4	SZ	M	57	African American				Yes	Yes	1	0.000895255	553	0	36	41	73	64	57	58.75
phchp003	phchp003v5	SZ	M	59	African American					Yes	0	0	561	0	36	35	69	70	20	48.5
phchp004	phchp004v1	SZA	M	55	African American				Yes	Yes	0	0	4086	0
phchp004	phchp004v2	SZA	M	60	African American					Yes	0	0	1767	0	30	48	87	65	54	63.5
phchp004	phchp004v3	SZA	M	60	African American					Yes	0	0	1657	0	30	25	81	55	76	59.25	1.90224
phchp004	phchp004v4	SZA	M	63	African American					Yes	0	0	635	0	35	42	82	47	19	47.5	0.664241
phchp005	phchp005v1	SZA	M	45	Caucasian				Yes	Yes	7	0.00173267	2593	0
phchp005	phchp005v2	SZA	M	45	Caucasian				Yes	Yes	7	0.00179074	2462	0
phchp005	phchp005v3	SZA	M	45	Caucasian				Yes	Yes	7	0.00183534	2367	0
phchp006	phchp006v1	SZA	M	52	African American				Yes	Yes	2	0.000498256	2720	0
phchp006	phchp006v2	SZA	M	52	African American				Yes	Yes	2	0.000509035	2635	0
phchp008	phchp008v1	SZ	M	47	African American				Yes	Yes	0	0	1902	0
phchp009	phchp009v1	SZ	M	55	African American				Yes	Yes	0	0	2375	0
phchp009	phchp009v3	SZ	M	56	African American				Yes	Yes	0	0	2195	0
phchp010	phchp010v1	SZA	M	45	Caucasian				Yes	Yes	0	0	3993	0
phchp010	phchp010v2	SZA	M	45	Caucasian				Yes	Yes	0	0	3909	0
phchp010	phchp010v3	SZA	M	45	Caucasian				Yes	Yes	0	0	3818	0
phchp012	phchp012v1	SZA	M	55	Caucasian				Yes	Yes	0	0	3972	0
phchp012	phchp012v2	SZA	M	55	Caucasian				Yes	Yes	0	0	3897	0
phchp012	phchp012v3	SZA	M	55	Caucasian				Yes	Yes	0	0	3806	0
phchp013	phchp013v1	SZA	M	53	African American				Yes	Yes	0	0	3962	0
phchp013	phchp013v3	SZA	M	54	African American				Yes	Yes	0	0	3780	0
phchp014	phchp014v1	PSYCH	M	55	African American				Yes	Yes	1	0.000252653	2949	0
phchp016	phchp016v1	SZ	M	54	African American				Yes	Yes	0	0	2022	0
phchp016	phchp016v2	SZ	M	54	African American				Yes	Yes	0	0	1924	0
phchp016	phchp016v3	SZ	M	54	African American				Yes	Yes	0	0	1831	0
phchp017	phchp017v2	SZA	M	53	African American				Yes	Yes	0	0	556	0
phchp017	phchp017v3	SZA	M	54	African American				Yes	Yes	0	0	385	0
phchp018	phchp018v1	SZA	F	54	Caucasian
phchp019	phchp019v1	SZ	M	50	African American				Yes	Yes	1	0.000256148	1511	0
phchp019	phchp019v2	SZ	M	51	African American				Yes	Yes	1	0.000263852	1397	0
phchp019	phchp019v3	SZ	M	51	African American				Yes	Yes	1	0.000274499	1250	0
phchp019	phchp019v5	SZ	M	59	African American					Yes	0	0	634	0	33	3	4	74	76	39.25	0.4848
phchp020	phchp020v1	BP	M	62	Caucasian					Yes	0	0	3886	0
phchp020	phchp020v2	BP	M	62	Caucasian					Yes	0	0	3805	0
phchp020	phchp020v3	BP	M	63	Caucasian					Yes	0	0	3668	0
phchp021	phchp021v1	SZA	M	48	Hispanic				Yes	Yes	0	0	3895	0
phchp021	phchp021v2	SZA	M	49	Hispanic				Yes	Yes	0	0	3808	0
phchp021	phchp021v3	SZA	M	49	Hispanic				Yes	Yes	0	0	3694	0
phchp022	phchp022v1	SZ	M	48	Caucasian				Yes	Yes	0	0	3864	0
phchp022	phchp022v2	SZ	M	48	Caucasian				Yes	Yes	0	0	3761	0
phchp023	phchp023v1	BP	M	52	Caucasian
phchp023	phchp023v2	BP	M	52	Caucasian
phchp023	phchp023v3	BP	M	52	Caucasian
phchp024	phchp024v1	SZA	M	49	African American				Yes	Yes	7	0.00180412	358	1
phchp025	phchp025v1	SZ	M	42	Caucasian				Yes	Yes	0	0	3858	0
phchp026	phchp026v1	SZA	M	49	African American				Yes	Yes	0	0	3892	0
phchp026	phchp026v2	SZA	M	49	African American				Yes	Yes	0	0	3798	0
phchp026	phchp026v3	SZA	M	49	African American				Yes	Yes	0	0	3693	0
phchp027	phchp027v1	SZA	M	40	Caucasian				Yes	Yes	2	0.000518403	4	1
phchp028	phchp028v1	BP	F	50	Asian
phchp028	phchp028v2	BP	F	50	Asian
phchp029	phchp029v1	MDD	M	56	Caucasian
phchp030	phchp030v1	BP	M	49	Caucasian				Yes	Yes	4	0.00104004	94	1
phchp030	phchp030v3	BP	M	49	Caucasian				Yes	Yes	3	0.000829187	456	0
phchp031	phchp031v1	BP	M	51	Caucasian				Yes	Yes	1	0.000258665	1674	0
phchp031	phchp031v2	BP	M	51	Caucasian				Yes	Yes	1	0.000265393	1576	0
phchp031	phchp031v3	BP	M	52	Caucasian				Yes	Yes	1	0.000273448	1465	0
phchp033	phchp033v1	SZA	M	48	Caucasian				Yes	Yes	25	0.00687947	865	0
phchp034	phchp034v1	BP	F	51	Asian American
phchp034	phchp034v2	BP	F	52	Asian American
phchp034	phchp034v3	BP	F	52	Asian American
phchp035	phchp035v1	BP	F	36	Caucasian
phchp035	phchp035v2	BP	F	37	Caucasian
phchp035	phchp035v3	BP	F	37	Caucasian
phchp037	phchp037v1	BP	F	52	Caucasian
phchp038	phchp038v1	SZA	M	58	African American				Yes	Yes	1	0.000375375	880	0
phchp038	phchp038v2	SZA	M	58	African American				Yes	Yes	1	0.000391083	773	0
phchp038	phchp038v3	SZA	M	59	African American					Yes	1	0.000404367	689	0
phchp039	phchp039v1	BP	M	52	Caucasian				Yes	Yes	0	0	3801	0
phchp039	phchp039v3	BP	M	52	Caucasian				Yes	Yes	0	0	3563	0
phchp040	phchp040v1	SZA	M	50	Caucasian				Yes	Yes	0	0	2110	0
phchp040	phchp040v2	SZA	M	50	Caucasian				Yes	Yes	0	0	2026	0
phchp040	phchp040v3	SZA	M	50	Caucasian				Yes	Yes	0	0	1921	0
phchp041	phchp041v1	SZ	M	62	African American				Yes	Yes	1	0.000268168	14	1
phchp042	phchp042v1	SZA	M	43	Caucasian				Yes	Yes	0	0	3713	0
phchp042	phchp042v2	SZA	M	43	Caucasian				Yes	Yes	0	0	3615	0
phchp042	phchp042v3	SZA	M	44	Caucasian				Yes	Yes	0	0	3530	0
phchp043	phchp043v1	BP	F	30	Caucasian
phchp043	phchp043v2	BP	F	31	Caucasian
phchp043	phchp043v3	BP	F	31	Caucasian
phchp046	phchp046v1	SZA	M	45	Caucasian				Yes	Yes	2	0.000547345	3178	0
phchp046	phchp046v2	SZA	M	45	Caucasian				Yes	Yes	2	0.000558347	3106	0
phchp046	phchp046v3	SZA	M	45	Caucasian				Yes	Yes	2	0.000572902	3015	0
phchp047	phchp047v1	SZA	M	57	African American				Yes	Yes	1	0.000354988	1463	0
phchp047	phchp047v2	SZA	M	57	African American				Yes	Yes	1	0.000366972	1371	0
phchp047	phchp047v3	SZA	M	58	African American				Yes	Yes	1	0.000379795	1279	0
phchp048	phchp048v1	SZA	M	56	African American				Yes	Yes	0	0	1925	0
phchp048	phchp048v2	SZA	M	57	African American				Yes	Yes	0	0	1837	0
phchp048	phchp048v3	SZA	M	57	African American				Yes	Yes	0	0	1732	0
phchp049	phchp049v1	SZA	M	46	Caucasian				Yes	Yes	0	0	3494	0
phchp049	phchp049v2	SZA	M	47	Caucasian				Yes	Yes	0	0	3413	0
phchp051	phchp051v1	SZA	M	52	Caucasian				Yes	Yes	0	0	3659	0
phchp052	phchp052v1	SZ	M	60	Caucasian										56	40	24	5	94	40.75
phchp052	phchp052v2	SZ	M	60	Caucasian	Yes									50	86	55	1	72	53.5
phchp053	phchp053v1	BP	M	58	Caucasian				Yes	Yes	2	0.000555401	686	0
phchp053	phchp053v2	BP	M	58	Caucasian				Yes	Yes	2	0.000571429	585	0
phchp053	phchp053v3	BP	M	58	Caucasian				Yes	Yes	2	0.000588582	483	0	36
phchp055	phchp055v1	BP	F	46	Caucasian				Yes	Yes	1	0.000282087	59	1
phchp055	phchp055v2	BP	F	46	Caucasian				Yes	Yes	0	0	3433	0
phchp055	phchp055v3	BP	F	46	Caucasian				Yes	Yes	0	0	3330	0	24
phchp056	phchp056v1	BP	M	36	Caucasian
phchp057	phchp057v1	SZA	M	47	Caucasian				Yes	Yes	0	0	3576	0
phchp058	phchp058v1	SZ	M	56	African American				Yes	Yes	0	0	2593	0
phchp058	phchp058v2	SZ	M	56	African American				Yes	Yes	0	0	2501	0
phchp058	phchp058v3	SZ	M	56	African American				Yes	Yes	0	0	2395	0	41
phchp060	phchp060v1	SZ	M	62	Caucasian					Yes	0	0	2068	0
phchp061	phchp061v1	SZ	M	49	Caucasian				Yes	Yes	0	0	3501	0
phchp061	phchp061v2	SZ	M	49	Caucasian				Yes	Yes	0	0	3415	0	77
phchp061	phchp061v3	SZ	M	50	Caucasian				Yes	Yes	0	0	3193	0	43
phchp062	phchp062v1	SZ	M	56	Caucasian				Yes	Yes	0	0	3554	0
phchp062	phchp062v2	SZ	M	56	Caucasian				Yes	Yes	0	0	3467	0
phchp062	phchp062v3	SZ	M	57	Caucasian				Yes	Yes	0	0	3372	0	20
phchp063	phchp063v1	SZ	F	46	African American
phchp064	phchp064v1	BP	F	59	African American
phchp064	phchp064v3	BP	F	59	African American										54
phchp065	phchp065v1	SZA	M	62	Caucasian					Yes	0	0	3483	0
phchp065	phchp065v2	SZA	M	62	Caucasian					Yes	0	0	3397	0
phchp065	phchp065v3	SZA	M	62	Caucasian					Yes	0	0	3299	0	57
phchp067	phchp067v1	BP	M	39	Caucasian				Yes	Yes	0	0	3459	0
phchp067	phchp067v3	BP	M	40	Caucasian				Yes	Yes	0	0	3249	0	38
phchp068	phchp068v1	SZA	M	57	African American				Yes	Yes	0	0	3481	0
phchp068	phchp068v2	SZA	M	57	African American				Yes	Yes	0	0	3350	0	38
phchp068	phchp068v3	SZA	M	57	African American				Yes	Yes	0	0	3255	0	30
phchp069	phchp069v1	SZ	M	47	Caucasian				Yes	Yes	0	0	3523	0
phchp069	phchp069v2	SZ	M	47	Caucasian				Yes	Yes	0	0	3414	0	46
phchp069	phchp069v3	SZ	M	48	Caucasian				Yes	Yes	0	0	3323	0	52
phchp070	phchp070v1	SZ	M	52	African American				Yes	Yes	0	0	3452	0
phchp070	phchp070v2	SZ	M	52	African American				Yes	Yes	0	0	3329	0	62
phchp070	phchp070v3	SZ	M	52	African American				Yes	Yes	0	0	3238	0	73
phchp070	phchp070v4	SZ	M	56	African American				Yes	Yes	0	0	1813	0	71	1	1	2	3	1.75
phchp070	phchp070v5	SZ	M	56	African American				Yes	Yes	0	0	1726	0	64	1	2	31	29	15.75
phchp070	phchp070v6	SZ	M	57	African American				Yes	Yes	0	0	1637	0	55	0	9	10	19	9.5
phchp071	phchp071v1	SZA	F	50	African American
phchp072	phchp072v1	SZA	M	60	Caucasian					Yes	1	0.00029163	774	0
phchp072	phchp072v2	SZA	M	60	Caucasian					Yes	1	0.000301477	662	0	60
phchp072	phchp072v3	SZA	M	60	Caucasian					Yes	1	0.000311624	554	0	57
phchp073	phchp073v1	SZA	M	50	Caucasian				Yes	Yes	14	0.00401606	1251	0	42
phchp073	phchp073v2	SZA	M	50	Caucasian				Yes	Yes	14	0.00416667	1125	0	54
phchp073	phchp073v3	SZA	M	50	Caucasian				Yes	Yes	14	0.00428004	1036	0	52
phchp074	phchp074v1	SZA	F	46	African American				Yes	Yes	0	0	3390	0
phchp074	phchp074v2	SZA	F	46	African American				Yes	Yes	0	0	3281	0	47						1.79968
phchp074	phchp074v3	SZA	F	46	African American				Yes	Yes	0	0	3187	0	45						0.844611
phchp075	phchp075v1	SZA	M	57	Caucasian				Yes	Yes	7	0.0021059	1304	0	40
phchp075	phchp075v2	SZA	M	58	Caucasian				Yes	Yes	7	0.00216651	1211	0	32
phchp075	phchp075v3	SZA	M	58	Caucasian				Yes	Yes	7	0.0022194	1134	0	26
phchp076	phchp076v1	SZA	F	41	African American				Yes	Yes	1	0.000298597	32	1	57
phchp076	phchp076v2	SZA	F	41	African American				Yes	Yes	0	0	3247	0	64
phchp076	phchp076v3	SZA	F	41	African American				Yes	Yes	0	0	3167	0	61
phchp078	phchp078v1	BP	F	62	Caucasian										40
phchp079	phchp079v1	BP	M	44	Caucasian				Yes	Yes	0	0	2691	0	56
phchp079	phchp079v2	BP	M	44	Caucasian				Yes	Yes	0	0	2596	0	40
phchp079	phchp079v3	BP	M	45	Caucasian				Yes	Yes	0	0	2502	0	47
phchp079	phchp079v4	BP	M	49	Caucasian			Yes	Yes	Yes	0	0	803	0	26	0	0	48	0	12
phchp079	phchp079v5	BP	M	50	Caucasian			Yes	Yes	Yes	0	0	668	0	33	0	7	0	2	2.25
phchp079	phchp079v6	BP	M	50	Caucasian			Yes	Yes	Yes	0	0	535	0	53	2	35	100	21	39.5
phchp080	phchp080v1	BP	M	44	Caucasian				Yes	Yes	1	0.000305437	2698	0
phchp081	phchp081v1	SZA	M	53	African American				Yes	Yes	3	0.000897129	319	1	53						1.19267
phchp081	phchp081v3	SZA	M	53	African American				Yes	Yes	3	0.000960922	97	2	57
phchp083	phchp083v1	SZ	M	50	African American				Yes	Yes	0	0	3242	0	22
phchp083	phchp083v2	SZ	M	50	African American				Yes	Yes	0	0	3142	0	17
phchp083	phchp083v3	SZ	M	51	African American				Yes	Yes	0	0	3049	0	19
phchp084	phchp084v1	BP	F	49	Caucasian										67
phchp084	phchp084v2	BP	F	49	Caucasian										58
phchp084	phchp084v3	BP	F	50	Caucasian										54
phchp085	phchp085v1	SZA	M	57	Caucasian				Yes	Yes	1	0.000318573	3007	0	17						1.30307
phchp085	phchp085v2	SZA	M	57	Caucasian				Yes	Yes	1	0.000327761	2919	0	35
phchp085	phchp085v3	SZA	M	57	Caucasian				Yes	Yes	1	0.000336247	2842	0	46						8.63398
phchp086	phchp086v1	SZ	M	49	Caucasian				Yes	Yes	0	0	3122	0	32
phchp086	phchp086v2	SZ	M	49	Caucasian				Yes	Yes	0	0	3013	0	32
phchp086	phchp086v3	SZ	M	49	Caucasian				Yes	Yes	0	0	2905	0	34
phchp087	phchp087v1	SZA	M	65	Caucasian					Yes	1	0.00031837	2421	0	37
phchp087	phchp087v2	SZA	M	66	Caucasian					Yes	1	0.000330907	2302	0	32
phchp087	phchp087v3	SZA	M	66	Caucasian					Yes	1	0.00034118	2211	0	29
phchp088	phchp088v1	BP	M	44	Caucasian				Yes	Yes	3	0.000958773	1997	0	54						1.26796
phchp088	phchp088v2	BP	M	45	Caucasian				Yes	Yes	3	0.000985222	1913	0	75						1.93255
phchp088	phchp088v3	BP	M	45	Caucasian				Yes	Yes	3	0.00103093	1778	0	45						1.19687
phchp088	phchp088v4	BP	M	49	Caucasian			Yes	Yes	Yes	3	0.00207182	316	1	37	3	97	52	3	38.75	0.2114
phchp088	phchp088v5	BP	M	50	Caucasian			Yes	Yes	Yes	2	0.00176991	171	1	77	50	100	55	0	51.25	9.22812
phchp088	phchp088v6	BP	M	51	Caucasian			Yes	Yes	Yes	1	0.00107759	749	0	33	14	0	54	0	17	6.36544
phchp089	phchp089v1	SZA	M	33	Caucasian										62						0.1681
phchp089	phchp089v2	SZA	M	33	Caucasian										41						0.1384
phchp091	phchp091v1	SZA	M	55	Caucasian				Yes	Yes	0	0	2542	0	76
phchp091	phchp091v2	SZA	M	55	Caucasian				Yes	Yes	0	0	2462	0	66
phchp091	phchp091v3	SZA	M	55	Caucasian				Yes	Yes	0	0	2364	0	52
phchp092	phchp092v1	BP	M	45	African American				Yes	Yes	2	0.000662032	288	1	30
phchp092	phchp092v2	BP	M	46	African American				Yes	Yes	2	0.000692521	155	1	41
phchp092	phchp092v3	BP	M	46	African American			Yes	Yes	Yes	2	0.000710985	80	1	20	27	50	74	45	49
phchp093	phchp093v1	BP	M	51	Caucasian				Yes	Yes	7	0.00246046	180	1	56						0.4336
phchp093	phchp093v2	BP	M	51	Caucasian			Yes	Yes	Yes	7	0.00254823	82	1	64	51	79	88	48	66.5	0.0827
phchp093	phchp093v3	BP	M	52	Caucasian			Yes	Yes	Yes	6	0.00225734	471	0	55	66	75	89	87	79.25	1.19586
phchp093	phchp093v4	BP	M	56	Caucasian				Yes	Yes	3	0.00349243	163	1	54	7	46	89	81	55.75	3.31527
phchp093	phchp093v5	BP	M	57	Caucasian				Yes	Yes	2	0.00315956	416	0	49	24	5	6	49	21	1.62071
phchp093	phchp093v6	BP	M	57	Caucasian				Yes	Yes	2	0.00411523	269	1	45	56	79	96	18	62.25	0.0188
phchp094	phchp094v1	BP	M	41	African American				Yes	Yes	0	0	1696	0	44
phchp095	phchp095v1	BP	M	28	Caucasian				Yes	Yes	1	0.00035014	2320	0	69						0.0352
phchp095	phchp095v2	BP	M	29	Caucasian			Yes	Yes	Yes	1	0.000362582	2222	0	64	15	9	98	77	49.75	0.0725
phchp095	phchp095v3	BP	M	29	Caucasian			Yes	Yes	Yes	1	0.00037594	2124	0	65	30	60	95	78	65.75	0.0005
phchp096	phchp096v3	SZ	M	56	African American										36	44	78	76	76	68.5
phchp096	phchp096v4	SZ	M	58	African American										40	64	75	82	68	72.25
phchp097	phchp097v1	SZA	F	25	Caucasian			Yes							29	49	65	76	20	52.5	14.31
phchp097	phchp097v2	SZA	F	26	Caucasian										38						11.33
phchp097	phchp097v3	SZA	F	26	Caucasian			Yes							34	77	81	89	87	83.5	34.82
phchp098	phchp098v1	SZ	M	59	African American					Yes	0	0	2780	0	43	51	95	73	14	58.25
phchp099	phchp099v1	SZ	M	49	Caucasian			Yes	Yes	Yes	0	0	2751	0	29	69	50	90	49	64.5
phchp099	phchp099v2	SZ	M	49	Caucasian				Yes	Yes	0	0	2661	0	20
phchp099	phchp099v3	SZ	M	49	Caucasian			Yes	Yes	Yes	0	0	2550	0	19	44	44	42	43	43.25
phchp100	phchp100v1	BP	M	28	Caucasian			Yes	Yes	Yes	1	0.000367918	2544	0	45	71	0	45	97	53.25
phchp102	phchp102v2	SZA	M	56	Caucasian										63	36	16	93	75	55	9.61873
phchp102	phchp102v3	SZA	M	56	Caucasian										64	61	63	86	89	74.75	7.39389
phchp103	phchp103v1	SZA	M	61	Caucasian					Yes	1	0.0010661	786	0		28	44	5	71	37
phchp105	phchp105v1	SZA	M	59	Caucasian					Yes	0	0	1030	0	42	20	7	10	44	20.25
phchp106	phchp106v1	BP	F	28	Mixed			Yes	Yes	Yes	0	0	2640	0	46	58	85	58	89	72.5
phchp106	phchp106v2	BP	F	28	Mixed			Yes	Yes	Yes	0	0	2552	0	38	43	16	68	85	53
phchp106	phchp106v3	BP	F	29	Mixed			Yes	Yes	Yes	0	0	2463	0	46	33	75	79	22	52.25
phchp108	phchp108v1	SZ	M	42	Caucasian			Yes	Yes	Yes	0	0	2617	0	17	22	93	91	90	74
phchp108	phchp108v2	SZ	M	42	Caucasian			Yes	Yes	Yes	0	0	2526	0	21	18	84	81	81	66
phchp108	phchp108v3	SZ	M	43	Caucasian			Yes	Yes	Yes	0	0	2430	0	22	13	72	71	11	41.75
phchp112	phchp112v1	BP	M	46	Caucasian/Native Australian			Yes	Yes	Yes	0	0	1569	0	24	49	42	54	47	48
phchp112	phchp112v2	BP	M	46	Caucasian			Yes	Yes	Yes	0	0	1480	0	18	29	25	61	46	40.25
phchp112	phchp112v3	BP	M	47	Caucasian			Yes	Yes	Yes	0	0	1359	0	17	2	4	3	3	3
phchp113	phchp113v1	BP	M	37	Caucasian			Yes	Yes	Yes	0	0	2517	0	38	45	47	96	80	67
phchp114	phchp114v1	SZA	M	54	African American			Yes	Yes	Yes	1	0.000411015	2163	0	29	47	45	45	48	46.25
phchp115	phchp115v1	BP	M	67	Caucasian					Yes	0	0	2617	0	41	5	72	62	64	50.75	1.71841
phchp115	phchp115v2	BP	M	67	Caucasian			Yes		Yes	0	0	2514	0	34	80	64	66	33	60.75	3.25633
phchp115	phchp115v3	BP	M	68	Caucasian			Yes		Yes	0	0	2413	0	38	73	91	56	17	59.25	1.33354
phchp117	phchp117v1	BP	M	43	Caucasian			Yes	Yes	Yes	0	0	2589	0	20	63	59	81	69	68	2.07963
phchp117	phchp117v2	BP	M	43	Caucasian			Yes	Yes	Yes	0	0	2505	0	19	8	44	87	71	52.5	4.3437
phchp117	phchp117v3	BP	M	43	Caucasian			Yes	Yes	Yes	0	0	2414	0	22	24	45	82	48	49.75	1.80008
phchp118	phchp118v2	SZA	M	47	African American										47	83	94	96	93	91.5
phchp119	phchp119v3	SZA	M	56	African American										48
phchp120	phchp120v1	SZ	M	51	Caucasian			Yes	Yes	Yes	0	0	2476	0	42	49	49	10	97	51.25
phchp120	phchp120v2	SZ	M	51	Caucasian			Yes	Yes	Yes	0	0	2392	0	43	98	46	2	97	60.75
phchp120	phchp120v3	SZ	M	51	Caucasian			Yes	Yes	Yes	0	0	2301	0	46	94	92	92	93	92.75
phchp121	phchp121v1	MOOD	M	55	Caucasian										56	37	94	1	6	34.5	1.08431
phchp121	phchp121v3	MOOD	M	56	Caucasian										47	100	100	100	100	100	1.12063
phchp122	phchp122v1	BP	M	51	Caucasian			Yes	Yes	Yes	2	0.000837872	334	1	48	57	48	54	51	52.5	0.4312
phchp122	phchp122v2	BP	M	51	Caucasian			Yes	Yes	Yes	2	0.000866551	255	1	47	24	28	45	64	40.25	1.4272
phchp124	phchp124v1	BP	M	53	Caucasian	Yes									64	71	76	96	88	82.75	1.07325
phchp127	phchp127v1	SZA	F	58	Caucasian			Yes	Yes	Yes	0	0	747	0	45	68	65	56	68	64.25	2.7
phchp127	phchp127v2	SZA	F	58	Caucasian				Yes	Yes	0	0	626	0	41	47	58	66	53	56
phchp127	phchp127v3	SZA	F	59	Caucasian					Yes	0	0	535	0	50	35	46	64	65	52.5	1.13
phchp128	phchp128v1	BP	M	45	Caucasian			Yes	Yes	Yes	0	0	2349	0	31	6	98	97	98	74.75
phchp128	phchp128v2	BP	M	45	Caucasian			Yes	Yes	Yes	0	0	2246	0	17	46	48	85	87	66.5
phchp129	phchp129v1	SZA	M	22	Caucasian			Yes	Yes	Yes	1	0.000421408	1937	0	55	3	4	25	4	9
phchp129	phchp129v2	SZA	M	25	Caucasian			Yes	Yes	Yes	1	0.000933707	635	0	45	8	53	30	56	36.75
phchp129	phchp129v3	SZA	M	27	Caucasian			Yes	Yes	Yes	0	0	434	0	26	0	0	0	0	0
phchp130	phchp130v2	MDD	F	42	Caucasian										55	51	50	50	49	50
phchp130	phchp130v3	MDD	F	42	Caucasian										49	36	65	63	45	52.25	6.94
phchp131	phchp131v1	SZ	F	54	African American			Yes	Yes	Yes	1	0.000419287	902	0	62	42	70	16	15	35.75	0.33
phchp131	phchp131v2	SZ	F	55	African American			Yes	Yes	Yes	1	0.000440335	788	0	35	3	3	88	89	45.75	0.76
phchp131	phchp131v3	SZ	F	56	African American			Yes	Yes	Yes	1	0.000458505	698	0	51	29	46	46	32	38.25	9.83
phchp132	phchp132v2	BP	M	51	Caucasian										25	0	99	99	98	74	1.53288
phchp132	phchp132v3	BP	M	52	Caucasian										28	18	100	99	100	79.25	0.970352
phchp132	phchp132v4	BP	M	54	Caucasian										25	0	99	100	89	72	3.73359
phchp132	phchp132v5	BP	M	54	Caucasian										33	0	91	94	53	59.5	1.92887
phchp134	phchp134v1	BP	M	59	Caucasian										33	60	67	71	82	70	1.34321
phchp134	phchp134v5	BP	M	62	Caucasian										39	37	58	67	71	58.25	1.42723
phchp136	phchp136v1	BP	M	41	Caucasian			Yes	Yes	Yes	0	0	2359	0	29	42	12	45	25	31	1.0438
phchp136	phchp136v2	BP	M	41	Caucasian			Yes	Yes	Yes	0	0	2259	0	33	56	71	86	50	65.75	0.6101
phchp136	phchp136v3	BP	M	41	Caucasian			Yes	Yes	Yes	0	0	2166	0	29	72	68	97	21	64.5	0.5343
phchp138	phchp138v1	MOOD	M	59	African American					Yes	0	0	2299	0	50	51	11	91	14	41.75
phchp138	phchp138v2	MOOD	M	59	African American				Yes	Yes	0	0	2198	0	37	42	22	78	39	45.25
phchp138	phchp138v3	MOOD	M	59	African American				Yes	Yes	0	0	2124	0	38	41	21	87	18	41.75
phchp139	phchp139v1	SZ	M	24	Caucasian			Yes	Yes	Yes	0	0	2332	0	29	53	55	96	23	56.75
phchp140	phchp140v1	BP	M	38	Caucasian			Yes	Yes	Yes	0	0	2288	0	50	55	43	64	32	48.5
phchp140	phchp140v2	BP	M	38	Caucasian			Yes	Yes	Yes	0	0	2191	0	42	54	84	55	47	60	3.7181
phchp140	phchp140v3	BP	M	38	Caucasian			Yes	Yes	Yes	0	0	2101	0	52	48	46	47	71	53	0.3328
phchp140	phchp140v4	BP	M	40	Caucasian			Yes	Yes	Yes	0	0	1287	0	34	1	71	2	1	18.75	4.7022
phchp141	phchp141v1	BP	F	47	Caucasian										42	79	75	100	70	81
phchp142	phchp142v1	BP	M	55	Caucasian			Yes	Yes	Yes	0	0	2302	0	64	3	4	4	4	3.75
phchp142	phchp142v2	BP	M	55	Caucasian			Yes	Yes	Yes	0	0	2212	0	63	4	74	93	24	48.75	2.36906
phchp142	phchp142v3	BP	M	55	Caucasian			Yes	Yes	Yes	0	0	2125	0	53	5	52	90	24	42.75	1.5132
phchp142	phchp142v4	BP	M	57	Caucasian				Yes	Yes	0	0	1385	0	49	3	3	2	48	14	1.01131
phchp142	phchp142v5	BP	M	57	Caucasian				Yes	Yes	0	0	1292	0	56	3	2	3	7	3.75	3.35528
phchp142	phchp142v6	BP	M	58	Caucasian				Yes	Yes	0	0	1200	0	46	10	8	7	12	9.25
phchp143	phchp143v1	BP	F	62	African American					Yes	0	0	1928	0	48	44	7	80	17	37
phchp143	phchp143v2	BP	F	63	African American			Yes		Yes	0	0	1828	0	24	77	70	67	42	64	2.92
phchp143	phchp143v3	BP	F	63	African American					Yes	0	0	1739	0	52	30	92	95	86	75.75	15.09
phchp144	phchp144v1	SZ	M	56	African American				Yes	Yes	0	0	2202	0	25	0	99	99	100	74.5
phchp147	phchp147v1	BP	M	38	Caucasian			Yes	Yes	Yes	0	0	2231	0	54	31	65	85	20	50.25
phchp147	phchp147v2	BP	M	38	Caucasian			Yes	Yes	Yes	0	0	2141	0	46	58	50	79	31	54.5
phchp147	phchp147v3	BP	M	38	Caucasian			Yes	Yes	Yes	0	0	2054	0	42	29	45	64	49	46.75
phchp148	phchp148v1	SZ	M	25	Caucasian			Yes	Yes	Yes	0	0	2168	0	60	14	1	1	42	14.5
phchp149	phchp149v1	MOOD	M	45	Caucasian			Yes	Yes	Yes	0	0	1355	0	39	13	14	76	11	28.5
phchp149	phchp149v2	MOOD	M	45	Caucasian			Yes	Yes	Yes	0	0	1264	0	43	48	13	25	18	26
phchp149	phchp149v3	MOOD	M	46	Caucasian			Yes	Yes	Yes	0	0	1129	0	38	45	15	51	46	39.25
phchp151	phchp151v3	SZ	M	24	Caucasian										35	36	49	79	70	58.5	1.36943
phchp152	phchp152v1	BP	M	45	Caucasian			Yes	Yes	Yes	1	0.000437254	7	1	85	48	1	1	1	12.75
phchp153	phchp153v3	BP	M	56	Caucasian										34	44	17	98	5	41	1.0677
phchp155	phchp155v2	MDD	M	37	Caucasian										47	52	71	100	74	74.25
phchp156	phchp156v1	BP	F	35	Caucasian			Yes	Yes	Yes	0	0	2142	0	58	56	21	55	71	50.75
phchp157	phchp157v1	BP	M	57	African American										46	53	94	94	49	72.5
phchp158	phchp158v1	BP	M	23	African American			Yes	Yes	Yes	1	0.000462321	1111	0	85	100	21	99	99	79.75
phchp160	phchp160v2	SZA	F	41	Caucasian	Yes									85	94	95	95	93	94.25	4.72
phchp161	phchp161v1	MDD	M	54	African American			Yes	Yes	Yes	1	0.000464468	1575	0	69	57	100	92	68	79.25
phchp161	phchp161v2	MDD	M	54	African American			Yes	Yes	Yes	1	0.000486618	1477	0	45	4	7	91	87	47.25	0.5471
phchp161	phchp161v3	MDD	M	54	African American			Yes	Yes	Yes	1	0.000501253	1417	0	35	5	32	15	7	14.75	0.6289
phchp162	phchp162v3	MDD	M	57	Caucasian										37	83	50	95	89	79.25
phchp164	phchp164v1	MDD	F	48	Caucasian										44	14	59	76	80	57.25	3.77
phchp164	phchp164v3	MDD	F	49	Caucasian	Yes									61	73	74	74	72	73.25	14.5
phchp165	phchp165v1	SZ	M	60	African American					Yes	0	0	2160	0	17	2	2	87	2	23.25
phchp165	phchp165v2	SZ	M	60	African American					Yes	0	0	2069	0	17	2	86	88	92	67
phchp165	phchp165v3	SZ	M	61	African American					Yes	0	0	1978	0	23	5	2	6	8	5.25
phchp166	phchp166v1	BP	M	56	Caucasian	Yes									62	75	81	100	88	86	1.55849
phchp166	phchp166v3	BP	M	56	Caucasian										66	58	11	10	3	20.5
phchp166	phchp166v5	BP	M	58	Caucasian										52	50	19	72	94	58.75
phchp166	phchp166v6	BP	M	59	Caucasian										62	53	64	66	62	61.25
phchp168	phchp168v1	MDD	M	48	African American			Yes	Yes	Yes	0	0	2153	0	54	58	84	85	81	77
phchp168	phchp168v2	MDD	M	48	African American			Yes	Yes	Yes	0	0	2062	0	33	63	37	82	56	59.5	19.4367
phchp168	phchp168v3	MDD	M	49	African American			Yes	Yes	Yes	0	0	1970	0	29	17	54	57	55	45.75	2.1829
phchp169	phchp169v1	SZA	M	50	African American			Yes	Yes	Yes	0	0	2003	0	33	0	0	2	0	0.5
phchp170	phchp170v1	MDD	F	26	Caucasian			Yes							44	37	23	93	79	58	15.09
phchp170	phchp170v2	MDD	F	26	Caucasian			Yes							51	58	72	83	10	55.75	35.35
phchp170	phchp170v3	MDD	F	26	Caucasian			Yes							36	34	87	90	7	54.5	15.15
phchp171	phchp171v1	BP	M	36	Caucasian			Yes	Yes	Yes	0	0	2402	0	31	60	52	18	41	42.75
phchp171	phchp171v2	BP	M	36	Caucasian			Yes	Yes	Yes	0	0	2276	0	17	73	11	67	73	56
phchp172	phchp172v1	BP	F	24	Caucasian			Yes							24	10	18	94	71	48.25
phchp172	phchp172v2	BP	F	24	Caucasian			Yes							24	24	31	73	85	53.25
phchp172	phchp172v3	BP	F	25	Caucasian			Yes							29	43	72	71	28	53.5
phchp173	phchp173v3	MDD	M	49	Caucasian										22	53	62	69	60	61
phchp174	phchp174v1	MDD	M	54	Caucasian			Yes	Yes	Yes	1	0.00117509	604	0	60	65	79	65	71	70
phchp175	phchp175v1	SZA	M	42	Caucasian			Yes	Yes	Yes	1	0.0004095	181	1	33	0	22	78	93	48.25
phchp176	phchp176v1	SZ	M	23	African American	Yes									57	98	75	100	81	88.5	1.59849
phchp177	phchp177v1	SZ	F	39	Caucasian			Yes	Yes	Yes	0	0	2339	0	29	13	58	48	17	34
phchp177	phchp177v2	SZ	F	39	Caucasian			Yes	Yes	Yes	0	0	2230	0	26	8	5	4	4	5.25
phchp178	phchp178v1	BP	M	49	Caucasian			Yes	Yes	Yes	1	0.000420521	2107	0	35	45	66	67	63	60.25
phchp179	phchp179v1	BP	M	36	Caucasian			Yes							21	29	35	64	24	38
phchp179	phchp179v2	BP	M	37	Caucasian			Yes							23	17	30	61	13	30.25	3.15343
phchp179	phchp179v4	BP	M	37	Caucasian			Yes							21	60	50	71	48	57.25	0.579735
phchp180	phchp180v1	BP	F	47	Caucasian			Yes							72	66	86	91	73	79	17.1
phchp180	phchp180v2	BP	F	47	Caucasian			Yes							81	25	24	88	84	55.25	24.5
phchp180	phchp180v3	BP	F	47	Caucasian			Yes							79	9	13	96	13	32.75	20.31
phchp181	phchp181v1	BP	F	28	Caucasian			Yes							52	92	50	95	19	64
phchp181	phchp181v3	BP	F	28	Caucasian			Yes							63	85	26	65	74	62.5
phchp181	phchp181v4	BP	F	29	Caucasian			Yes							56	72	30	25	36	40.75
phchp183	phchp183v1	BP	M	48	Caucasian			Yes	Yes	Yes	0	0	2374	0	65	16	31	39	37	30.75	3.46558
phchp183	phchp183v2	BP	M	48	Caucasian			Yes	Yes	Yes	0	0	2278	0	31	69	40	64	45	54.5	1.5767
phchp184	phchp184v1	BP	M	64	Caucasian					Yes	0	0	2352	0	62	21	88	88	20	54.25
phchp184	phchp184v2	BP	M	64	Caucasian					Yes	0	0	2259	0	62	14	76	46	13	37.25
phchp184	phchp184v3	BP	M	64	Caucasian					Yes	0	0	2168	0	70	9	4	67	23	25.75
phchp185	phchp185v1	SZA	M	51	African American			Yes	Yes	Yes	0	0	2352	0	48	40	100	100	100	85
phchp185	phchp185v2	SZA	M	51	African American			Yes	Yes	Yes	0	0	2258	0	25	9	53	72	41	43.75
phchp185	phchp185v3	SZA	M	52	African American			Yes	Yes	Yes	0	0	2121	0	25	8	9	87	10	28.5
phchp186	phchp186v1	BP	M	43	Caucasian			Yes	Yes	Yes	0	0	2310	0	21	8	3	5	4	5	6.96736
phchp186	phchp186v2	BP	M	44	Caucasian			Yes	Yes	Yes	0	0	2206	0	21	5	4	8	90	26.75	3.93193
phchp186	phchp186v3	BP	M	44	Caucasian			Yes	Yes	Yes	0	0	2128	0	18	2	2	3	2	2.25	1.06518
phchp186	phchp186v4	BP	M	46	Caucasian			Yes	Yes	Yes	0	0	1319	0	26	62	7	4	59	33	1.55594
phchp186	phchp186v5	BP	M	48	Caucasian			Yes	Yes	Yes	0	0	469	0	19	1	2	1	2	1.5	2.16093
phchp187	phchp187v1	SZ	M	49	African American			Yes	Yes	Yes	7	0.00296108	14	2	49	7	19	11	22	14.75
phchp187	phchp187v2	SZ	M	49	African American			Yes	Yes	Yes	6	0.00267261	181	1	40	36	21	66	17	35
phchp188	phchp188v1	PSYCH	M	48	African American				Yes	Yes	3	0.000764526	958	0
phchp188	phchp188v2	PSYCH	M	49	African American				Yes	Yes	3	0.000791348	825	0
phchp188	phchp188v3	PSYCH	M	54	African American			Yes	Yes	Yes	1	0.000483092	650	0	49	11	83	93	56	60.75
phchp189	phchp189v1	SZ	M	25	Caucasian			Yes							39	72	78	90	15	63.75	8.98056
phchp189	phchp189v3	SZ	M	25	Caucasian			Yes							36	18	62	71	68	54.75	1.34971
phchp190	phchp190v1	BP	M	49	Caucasian			Yes	Yes	Yes	2	0.000853242	1845	0	38	52	53	92	24	55.25	6.8805
phchp190	phchp190v2	BP	M	49	Caucasian			Yes	Yes	Yes	2	0.00088968	1749	0	39	48	42	46	49	46.25	5.82773
phchp190	phchp190v3	BP	M	50	Caucasian			Yes	Yes	Yes	2	0.000935016	1640	0	46	37	24	62	57	45	5.03889
phchp190	phchp190v4	BP	M	54	Caucasian			Yes	Yes	Yes	1	0.00201207	90	1	41	10	31	53	53	36.75
phchp191	phchp191v1	SZA	M	58	African American					Yes	0	0	226	0	19	7	29	60	7	25.75
phchp191	phchp191v2	SZA	M	58	African American					Yes	0	0	131	0	22	12	95	8	13	32
phchp191	phchp191v3	SZA	M	59	African American					Yes	0	0	27	0	20	3	3	5	7	4.5
phchp192	phchp192v1	SZA	M	55	African American			Yes	Yes	Yes	0	0	2276	0	45	55	46	38	81	55
phchp192	phchp192v2	SZA	M	56	African American				Yes	Yes	0	0	2182	0	51	29	32	36	38	33.75
phchp192	phchp192v3	SZA	M	56	African American				Yes	Yes	0	0	2086	0	39	32	33	38	38	35.25
phchp194	phchp194v1	MDD	M	47	Caucasian			Yes	Yes	Yes	0	0	2227	0	33	11	70	83	90	63.5	0.4447
phchp194	phchp194v2	MDD	M	47	Caucasian			Yes	Yes	Yes	0	0	2138	0	37	38	65	62	61	56.5	1.7609
phchp194	phchp194v3	MDD	M	47	Caucasian			Yes	Yes	Yes	0	0	2046	0	43	21	89	80	57	61.75	3.6588
phchp195	phchp195v1	SZ	M	52	Caucasian			Yes	Yes	Yes	0	0	1241	0	33	47	49	50	52	49.5
phchp195	phchp195v2	SZ	M	53	Caucasian			Yes	Yes	Yes	0	0	1150	0	39	64	80	78	46	67
phchp195	phchp195v3	SZ	M	53	Caucasian			Yes	Yes	Yes	0	0	1061	0	50	45	48	77	49	54.75
phchp196	phchp196v2	MDD	M	56	African American										41	43	20	14	23	25
phchp197	phchp197v1	SZ	M	56	Caucasian			Yes	Yes	Yes	0	0	2247	0	73	53	50	54	34	47.75
phchp197	phchp197v2	SZ	M	57	Caucasian				Yes	Yes	0	0	1876	0	43	30	36	59	59	46	1.23566
phchp197	phchp197v3	SZ	M	57	Caucasian				Yes	Yes	0	0	1778	0	42	65	74	10	60	52.25	1.47161
phchp197	phchp197v4	SZ	M	58	Caucasian				Yes	Yes	0	0	1641	0	44	19	43	26	65	38.25	9.23646
phchp198	phchp198v1	MDD	M	61	Caucasian					Yes	0	0	2227	0	70	32	33	27	69	40.25	0.5239
phchp198	phchp198v2	MDD	M	61	Caucasian					Yes	0	0	2138	0	28	12	87	95	59	63.25	0.2565
phchp198	phchp198v4	MDD	M	62	Caucasian					Yes	0	0	1962	0	54	5	6	56	22	22.25	0.6534
phchp199	phchp199v1	SZ	M	49	African American			Yes	Yes	Yes	0	0	2259	0	17	7	4	6	6	5.75
phchp199	phchp199v2	SZ	M	49	African American			Yes	Yes	Yes	0	0	2161	0	22	3	4	6	4	4.25
phchp199	phchp199v3	SZ	M	50	African American			Yes	Yes	Yes	0	0	2047	0	21	4	6	6	5	5.25
phchp200	phchp200v1	MDD	M	56	Caucasian			Yes	Yes	Yes	0	0	2092	0	53	49	47	44	84	56
phchp200	phchp200v2	MDD	M	57	Caucasian				Yes	Yes	0	0	2001	0	45	43	69	97	95	76
phchp200	phchp200v3	MDD	M	57	Caucasian				Yes	Yes	0	0	1904	0	46	25	23	99	74	55.25
phchp203	phchp203v1	MOOD	M	59	African American				Yes	Yes	0	0	2128	0	22	4	96	91	14	51.25
phchp203	phchp203v2	MOOD	M	59	African American				Yes	Yes	0	0	2037	0	17	2	4	4	3	3.25
phchp204	phchp204v3	BP	F	49	Caucasian	Yes									55	72	91	44	71	69.5	17.56
phchp206	phchp206v1	MDD	M	59	African American				Yes	Yes	0	0	2192	0	36	1	99	100	100	75
phchp207	phchp207v1	SZ	M	48	African American			Yes	Yes	Yes	0	0	1991	0	61	33	43	90	92	64.5
phchp208	phchp208v1	MDD	M	56	African American				Yes	Yes	0	0	2171	0	28	4	69	63	55	47.75
phchp208	phchp208v2	MDD	M	56	African American				Yes	Yes	0	0	2074	0	20	10	43	51	79	45.75
phchp208	phchp208v3	MDD	M	58	African American				Yes	Yes	0	0	1529	0	17	2	75	41	29	36.75
phchp209	phchp209v2	PTSD	M	54	African American										35	30	49	48	58	46.25	1.56113
phchp210	phchp210v1	BP	M	43	Caucasian			Yes	Yes	Yes	0	0	2141	0	25	13	66	75	70	56
phchp210	phchp210v2	BP	M	43	Caucasian			Yes	Yes	Yes	0	0	2038	0	28	8	33	42	26	27.25
phchp210	phchp210v3	BP	M	44	Caucasian			Yes	Yes	Yes	0	0	1833	0	27	26	72	77	63	59.5
phchp211	phchp211v1	SZ	M	62	Caucasian					Yes	0	0	2127	0	45	7	50	74	24	38.75	9.14532
phchp211	phchp211v2	SZ	M	62	Caucasian					Yes	0	0	1929	0	29	29	61	59	50	49.75	0.219943
phchp211	phchp211v3	SZ	M	62	Caucasian					Yes	0	0	1835	0	26	56	57	60	37	52.5	4.07471
phchp212	phchp212v1	MDD	M	56	African American			Yes	Yes	Yes	0	0	1876	0	47	13	90	92	40	58.75
phchp212	phchp212v2	MDD	M	56	African American				Yes	Yes	0	0	1796	0	48	24	30	78	61	48.25
phchp213	phchp213v1	PTSD	M	62	Caucasian										69	54	13	32	54	38.25
phchp213	phchp213v3	PTSD	M	62	Caucasian	Yes									56	78	20	73	20	47.75	1.85741
phchp214	phchp214v2	PTSD	F	53	Caucasian	Yes									61	81	48	75	76	70	12.9
phchp214	phchp214v3	PTSD	F	57	Caucasian	Yes									65	78	59	76	45	64.5
phchp215	phchp215v3	PTSD	F	61	Caucasian										49	65	65	83	71	71
phchp216	phchp216v3	MOOD	M	51	African American										48	70	78	89	72	77.25	9.94333
phchp217	phchp217v1	PTSD	M	36	African American			Yes	Yes	Yes	0	0	1783	0	26	45	38	92	22	49.25
phchp219	phchp219v1	BP	M	61	Caucasian					Yes	0	0	2052	0	69	39	25	23	86	43.25
phchp219	phchp219v2	BP	M	61	Caucasian					Yes	0	0	1943	0	74	45	13	44	71	43.25
phchp219	phchp219v3	BP	M	62	Caucasian					Yes	0	0	1742	0	65	0	49	0	94	35.75
phchp221	phchp221v1	MDD	M	51	African American			Yes	Yes	Yes	0	0	1799	0	55	27	86	88	86	71.75
phchp221	phchp221v2	MDD	M	51	African American			Yes	Yes	Yes	0	0	1707	0	58	38	93	72	17	55	7.98647
phchp221	phchp221v3	MDD	M	52	African American			Yes	Yes	Yes	0	0	1583	0	34	0	93	2	12	26.75	9.91138
phchp222	phchp222v2	SZ	M	60	Caucasian					Yes	0	0	1810	0	44	25	49	22	52	37
phchp222	phchp222v3	SZ	M	61	Caucasian					Yes	0	0	1721	0	44	14	51	12	53	32.5
phchp223	phchp223v1	SZA	F	60	Caucasian										48	56	82	76	69	70.75	13.41
phchp223	phchp223v2	SZA	F	60	Caucasian			Yes							42	77	68	42	49	59	22.85
phchp223	phchp223v3	SZA	F	61	Caucasian										36	52	74	70	78	68.5	16.56
phchp224	phchp224v1	BP	M	59	Caucasian			Yes	Yes	Yes	3	0.00145773	307	2	41	92	89	81	87	87.25
phchp225	phchp225v1	PSYCH	M	58	African American			Yes							39	67	35	83	83	67
phchp227	phchp227v1	MDD	M	55	Caucasian			Yes	Yes	Yes	0	0	2046	0	23	17	98	98	85	74.5
phchp227	phchp227v2	MDD	M	55	Caucasian			Yes	Yes	Yes	0	0	1959	0	22	4	92	98	92	71.5
phchp227	phchp227v3	MDD	M	55	Caucasian			Yes	Yes	Yes	0	0	1856	0	20	1	90	99	89	69.75
phchp228	phchp228v1	PTSD	M	43	African American			Yes	Yes	Yes	0	0	2057	0	56	35	93	50	48	56.5
phchp229	phchp229v1	PTSD	M	55	African American			Yes	Yes	Yes	0	0	2015	0	51	58	82	87	50	69.25
phchp232	phchp232v1	SZA	F	38	Caucasian			Yes							42	32	64	73	44	53.25
phchp232	phchp232v2	SZA	F	38	Caucasian			Yes							41	15	49	81	64	52.25
phchp232	phchp232v3	SZA	F	38	Caucasian			Yes							32	6	13	71	12	25.5
phchp234	phchp234v2	BP	M	45	Caucasian										46	62	49	57	26	48.5
phchp234	phchp234v3	BP	M	45	Caucasian										37	63	37	79	54	58.25
phchp235	phchp235v1	MDD	M	54	African American			Yes	Yes	Yes	0	0	2040	0	47	40	39	45	38	40.5
phchp235	phchp235v2	MDD	M	55	African American			Yes	Yes	Yes	0	0	1948	0	19	46	11	49	41	36.75
phchp235	phchp235v3	MDD	M	55	African American			Yes	Yes	Yes	0	0	1829	0	30	1	2	2	2	1.75
phchp236	phchp236v1	MDD	M	51	Caucasian			Yes	Yes	Yes	0	0	2031	0	41	68	63	99	90	80	0.331
phchp236	phchp236v2	MDD	M	51	Caucasian			Yes	Yes	Yes	0	0	1939	0	42	98	51	99	77	81.25
phchp236	phchp236v3	MDD	M	54	Caucasian			Yes	Yes	Yes	0	0	1173	0	42	49	75	88	68	70
phchp237	phchp237v2	PTSD	M	39	Caucasian										78	17	71	98	43	57.25	1.28471
phchp238	phchp238v1	MDD	M	62	Caucasian					Yes	0	0	2028	0	45	65	75	78	45	65.75	0.992491
phchp238	phchp238v2	MDD	M	63	Caucasian					Yes	0	0	1938	0	26	31	81	82	56	62.5	1.36239
phchp238	phchp238v3	MDD	M	63	Caucasian					Yes	0	0	1818	0	37	65	65	78	81	72.25	0.0012
phchp239	phchp239v1	SZA	F	54	African American			Yes							43	7	81	49	66	50.75
phchp239	phchp239v2	SZA	F	54	African American			Yes							45	7	91	34	85	54.25
phchp239	phchp239v3	SZA	F	54	African American			Yes							30	54	57	59	54	56
phchp240	phchp240v1	MDD	F	55	Caucasian			Yes	Yes	Yes	0	0	1799	0	4	53	58	82	45	59.5
phchp240	phchp240v2	MDD	F	55	Caucasian			Yes	Yes	Yes	0	0	1576	0	26	5	18	35	17	18.75
phchp240	phchp240v3	MDD	F	56	Caucasian			Yes	Yes	Yes	0	0	1445	0	52	13	41	45	20	29.75
phchp241	phchp241v1	BP	M	52	Caucasian			Yes							47	8	90	75	59	58
phchp242	phchp242v1	MDD	M	55	African American			Yes	Yes	Yes	0	0	1912	0	42	37	65	78	79	64.75
phchp242	phchp242v2	MDD	M	57	African American				Yes	Yes	0	0	1063	0	48	60	92	87	88	81.75
phchp242	phchp242v3	MDD	M	57	African American				Yes	Yes	0	0	908	0	41	19	45	45	86	48.75
phchp243	phchp243v1	PTSD	M	50	African American	Yes									71	84	85	95	92	89	1.09502
phchp243	phchp243v3	PTSD	M	52	African American										63	60	78	86	64	72	3.06911
phchp247	phchp247v1	MDD	M	55	African American			Yes	Yes	Yes	0	0	2024	0		20	41	92	83	59
phchp248	phchp248v1	SZ	M	52	African American										70	50	92	97	50	72.25
phchp248	phchp248v2	SZ	M	52	African American	Yes									61	88	34	97	84	75.75	8.94436
phchp248	phchp248v3	SZ	M	53	African American										69	50	86	94	5	58.75
phchp253	phchp253v1	BP	M	25	Caucasian			Yes	Yes	Yes	0	0	1993	0	44	2	2	1	1	1.5
phchp253	phchp253v2	BP	M	26	Caucasian			Yes	Yes	Yes	0	0	1686	0	24	51	51	99	1	50.5
phchp253	phchp253v3	BP	M	26	Caucasian			Yes	Yes	Yes	0	0	1530	0	17	0	0	0	0	0
phchp254	phchp254v1	MDD	F	49	Caucasian			Yes	Yes	Yes	0	0	1644	0	29	4	42	91	4	35.25	5.92197
phchp254	phchp254v2	MDD	F	49	Caucasian			Yes	Yes	Yes	0	0	1420	0	36	18	33	85	0	34	1.59036
phchp254	phchp254v3	MDD	F	50	Caucasian			Yes	Yes	Yes	0	0	1273	0	35	28	55	81	68	58	0.667948
phchp258	phchp258v2	BP	F	52	Caucasian										59	72	66	46	51	58.75	13.96
phchp258	phchp258v3	BP	F	54	Caucasian	Yes									60	100	100	70	100	92.5
phchp259	phchp259v1	MDD	M	56	Caucasian			Yes	Yes	Yes	0	0	702	0	22	43	49	67	26	46.25
phchp259	phchp259v2	MDD	M	57	Caucasian				Yes	Yes	0	0	596	0	25	57	25	82	41	51.25
phchp259	phchp259v3	MDD	M	57	Caucasian				Yes	Yes	0	0	451	0	19	9	42	43	4	24.5
phchp265	phchp265v1	PTSD	M	43	Caucasian			Yes	Yes	Yes	0	0	1478	0	39	84	19	100	66	67.25
phchp266	phchp266v2	MOOD	M	42	Caucasian										37	78	81	85	69	78.25	0.0022
phchp266	phchp266v3	MOOD	M	42	Caucasian										35	75	76	94	30	68.75	1.91901
phchp270	phchp270v1	BP	M	36	Caucasian				Yes	Yes	0	0	3497	0							1.75234
phchp270	phchp270v2	BP	M	36	Caucasian				Yes	Yes	0	0	3280	0	26						1.47913
phchp270	phchp270v3	BP	M	41	Caucasian			Yes	Yes	Yes	0	0	1586	0	21	9	95	4	66	43.5
phchp270	phchp270v4	BP	M	41	Caucasian			Yes	Yes	Yes	0	0	1476	0	34	2	82	3	29	29
phchp270	phchp270v5	BP	M	42	Caucasian			Yes	Yes	Yes	0	0	1259	0	21	10	52	7	19	22
phchp270	phchp270v6	BP	M	44	Caucasian			Yes	Yes	Yes	0	0	539	0	44	95	43	61	3	50.5	0.657014
phchp273	phchp273v1	BP	M	27	Caucasian			Yes	Yes	Yes	0	0	1881	0	71	46	45	57	57	51.25
phchp273	phchp273v2	BP	M	28	Caucasian			Yes	Yes	Yes	0	0	1790	0	73	57	59	66	44	56.5
phchp275	phchp275v1	SZ	M	63	Caucasian					Yes	1	0.000679348	1326	0	21	12	11	10	87	30
phchp275	phchp275v2	SZ	M	63	Caucasian					Yes	1	0.000733676	1217	0	25	4	4	95	92	48.75
phchp275	phchp275v3	SZ	M	63	Caucasian					Yes	1	0.000802568	1100	0	24	10	14	12	83	29.75
phchp276	phchp276v1	SZ	M	59	African American					Yes	0	0	1662	0	19	0	99	100	0	49.75
phchp276	phchp276v2	SZ	M	59	African American					Yes	0	0	1568	0	17	0	80	100	100	70
phchp276	phchp276v3	SZ	M	59	African American					Yes	0	0	1483	0	17	0	100	0	100	50
phchp276	phchp276v4	SZ	M	61	African American					Yes	0	0	777	0	19	3	52	97	48	50
phchp277	phchp277v1	SZ	M	49	Caucasian			Yes	Yes	Yes	0	0	1876	0	52	48	95	93	6	60.5	1.1187
phchp277	phchp277v2	SZ	M	50	Caucasian			Yes	Yes	Yes	0	0	1783	0	50	55	97	96	71	79.75	0.5027
phchp277	phchp277v3	SZ	M	50	Caucasian			Yes	Yes	Yes	0	0	1690	0	49	43	89	92	0	56	0.0731
phchp277	phchp277v4	SZ	M	52	Caucasian			Yes	Yes	Yes	0	0	836	0	51	48	85	22	89	61	0.5985
phchp277	phchp277v5	SZ	M	52	Caucasian			Yes	Yes	Yes	0	0	731	0	49	47	78	72	73	67.5	0.9466
phchp279	phchp279v4	SZ	M	61	African American	Yes									59	96	93	10	17	54	4.41276
phchp282	phchp282v2	SZ	M	57	Caucasian										53	45	100	100	79	81	1.0455
phchp282	phchp282v3	SZ	M	57	Caucasian										26	46	93	89	44	68	1.51552
phchp282	phchp282v4	SZ	M	58	Caucasian										32	13	67	68	50	49.5	5.89623
phchp283	phchp283v1	SZ	M	51	Caucasian			Yes	Yes	Yes	0	0	1666	0	27	20	76	77	33	51.5
phchp285	phchp285v2	BP	F	56	Caucasian										55	65	73	89	100	81.75	6.38
phchp286	phchp286v2	BP	M	54	Caucasian										33	58	22	0	0	20	5.04207
phchp286	phchp286v3	BP	M	55	Caucasian										47	57	70	0	63	47.5
phchp287	phchp287v1	SZA	M	59	Caucasian					Yes	0	0	1648	0	50	2	70	77	79	57	1.15969
phchp287	phchp287v2	SZA	M	60	Caucasian					Yes	0	0	1546	0	49	0	58	80	69	51.75	3.86281
phchp287	phchp287v3	SZA	M	60	Caucasian			Yes		Yes	0	0	1291	0	47	80	93	31	91	73.75	1.2119
phchp290	phchp290v1	BP	M	55	Caucasian			Yes	Yes	Yes	0	0	1608	0	35	15	69	98	50	58	1.47786
phchp290	phchp290v2	BP	M	55	Caucasian			Yes	Yes	Yes	0	0	1473	0	33	61	59	92	3	53.75	0.862481
phchp290	phchp290v3	BP	M	55	Caucasian			Yes	Yes	Yes	0	0	1376	0	34	7	73	91	2	43.25	2.18626
phchp291	phchp291v2	SZ	F	46	Caucasian										75	46	46	73	69	58.5
phchp291	phchp291v3	SZ	F	47	Caucasian										74	60	61	91	80	73
phchp291	phchp291v4	SZ	F	48	Caucasian										56	66	58	67	72	65.75
phchp291	phchp291v5	SZ	F	48	Caucasian										66	48	48	47	69	53
phchp292	phchp292v3	BP	M	42	Caucasian										44	31	74	78	84	66.75	2.34652
phchp293	phchp293v1	BP	M	43	Caucasian			Yes	Yes	Yes	0	0	1746	0	76	62	100	100	100	90.5	0.4995
phchp293	phchp293v2	BP	M	44	Caucasian			Yes	Yes	Yes	0	0	1644	0	81	45	100	81	74	75	0.5295
phchp294	phchp294v1	BP	F	20	Caucasian			Yes							29	81	66	57	52	64
phchp295	phchp295v1	SZ	M	52	African American			Yes	Yes	Yes	0	0	375	0	17	0	0	0	0	0
phchp296	phchp296v3	BP	M	50	Caucasian										52	52	28	93	51	56
phchp297	phchp297v1	SZA	M	54	African American			Yes	Yes	Yes	0	0	1422	0	17	0	0	0	0	0
phchp297	phchp297v2	SZA	M	55	African American			Yes	Yes	Yes	0	0	1314	0	20	0	52	0	0	13
phchp297	phchp297v3	SZA	M	55	African American			Yes	Yes	Yes	0	0	1204	0	19	0	0	0	0	0
phchp297	phchp297v4	SZA	M	57	African American				Yes	Yes	0	0	590	0	17	0	100	0	0	25
phchp298	phchp298v1	SZA	M	56	Caucasian				Yes	Yes	0	0	1410	0	38	3	83	78	51	53.75
phchp298	phchp298v2	SZA	M	56	Caucasian				Yes	Yes	0	0	1305	0	26	8	51	51	53	40.75
phchp298	phchp298v3	SZA	M	56	Caucasian				Yes	Yes	0	0	1206	0	35	5	5	90	6	26.5
phchp298	phchp298v4	SZA	M	58	Caucasian				Yes	Yes	0	0	616	0	26	53	54	57	56	55
phchp299	phchp299v4	PTSD	M	55	Caucasian										58	49	72	77	80	69.5
phchp299	phchp299v5	PTSD	M	56	Caucasian										68	65	18	3	68	38.5	1.92777
phchp300	phchp300v1	BP	M	47	Caucasian			Yes	Yes	Yes	0	0	1393	0	51	42	76	16	37	42.75	0.8458
phchp300	phchp300v2	BP	M	47	Caucasian			Yes	Yes	Yes	0	0	1300	0	47	10	39	9	89	36.75	0.4281
phchp300	phchp300v3	BP	M	48	Caucasian			Yes	Yes	Yes	0	0	1111	0	42	11	44	79	43	44.25	0.444
phchp300	phchp300v4	BP	M	49	Caucasian			Yes	Yes	Yes	0	0	630	0	43	8	13	91	94	51.5
phchp300	phchp300v5	BP	M	50	Caucasian			Yes		Yes	0	0	313	0	51	5	71	74	87	59.25	0.4488
phchp300	phchp300v6	BP	M	50	Caucasian			Yes		Yes	0	0	236	0	55	13	11	11	88	30.75	0.1614
phchp302	phchp302v2	BP	M	61	Caucasian										44	50	89	0	0	34.75
phchp302	phchp302v4	BP	M	62	Caucasian										43	88	2	0	53	35.75	9.64894
phchp302	phchp302v6	BP	M	63	Caucasian										39	76	0	0	0	19	2.04716
phchp304	phchp304v2	MDD	M	52	Caucasian										40	48	53	65	44	52.5
phchp304	phchp304v3	MDD	M	52	Caucasian										60	64	85	19	75	60.75	0.7441
phchp308	phchp308v1	SZA	M	47	African American			Yes	Yes	Yes	0	0	1437	0	71	38	4	5	7	13.5
phchp308	phchp308v2	SZA	M	47	African American			Yes	Yes	Yes	0	0	1200	0	85	5	8	7	7	6.75
phchp308	phchp308v3	SZA	M	48	African American			Yes	Yes	Yes	0	0	842	0	53	5	5	5	6	5.25
phchp308	phchp308v4	SZA	M	49	African American			Yes	Yes	Yes	0	0	395	0	61	2	4	27	50	20.75
phchp309	phchp309v1	PTSD	F	27	Caucasian			Yes	Yes	Yes	0	0	1423	0	63	93	52	100	69	78.5
phchp309	phchp309v2	PTSD	F	28	Caucasian			Yes	Yes	Yes	0	0	1235	0	63	98	76	90	92	89
phchp309	phchp309v3	PTSD	F	28	Caucasian			Yes	Yes	Yes	0	0	1093	0	64	99	98	69	34	75
phchp310	phchp310v1	MOOD	M	54	African American										62	60	74	75	68	69.25	0.3955
phchp310	phchp310v2	MOOD	M	54	African American										56	28	73	74	69	61	4.61241
phchp311	phchp311v2	MDD	F	61	African American										68	53	64	79	70	66.5
phchp311	phchp311v3	MDD	F	61	African American										52	45	59	70	55	57.25
phchp312	phchp312v1	BP	M	64	Caucasian					Yes	0	0	1398	0	24	55	66	64	49	58.5
phchp312	phchp312v2	BP	M	65	Caucasian			Yes		Yes	0	0	1258	0	17	70	44	23	62	49.75	2.12553
phchp312	phchp312v3	BP	M	65	caucasian					Yes	0	0	1163	0	18	7	80	70	25	45.5	0.796235
phchp314	phchp314v1	BP	M	54	Caucasian			Yes	Yes	Yes	0	0	1217	0	24	34	56	34	37	40.25
phchp314	phchp314v2	BP	M	54	Caucasian			Yes	Yes	Yes	0	0	1113	0	21	53	29	36	56	43.5
phchp314	phchp314v3	BP	M	54	Caucasian			Yes	Yes	Yes	0	0	1022	0	21	17	18	21	19	18.75
phchp315	phchp315v1	MDD	M	62	Caucasian			Yes		Yes	0	0	1321	0	45	77	81	84	5	61.75
phchp316	phchp316v2	BP	M	50	Caucasian										36	26	37	78	48	47.25	6.28974
phchp316	phchp316v3	BP	M	51	Caucasian										47	41	67	100	87	73.75	0.3039
phchp316	phchp316v4	BP	M	51	Caucasian										56	51	51	99	91	73	0.3378
phchp318	phchp318v1	MDD	F	57	Caucasian				Yes	Yes	0	0	1677	0	56	66	74	94	4	59.5	5.32
phchp318	phchp318v2	MDD	F	57	Caucasian				Yes	Yes	0	0	1053	0	28	19	15	56	13	25.75	3.64
phchp318	phchp318v3	MDD	F	58	Caucasian				Yes	Yes	0	0	858	0	24	15	13	5	4	9.25	5.09
phchp319	phchp319v1	PTSD	M	42	African American										70	55	79	89	33	64	0.7925
phchp319	phchp319v4	PTSD	M	42	African American										71	54	95	100	100	87.25	6.33268
phchp319	phchp319v5	PTSD	M	44	African American										51	49	50	51	52	50.5
phchp322	phchp322v1	BP	M	26	Caucasian			Yes	Yes	Yes	0	0	1137	0	56	51	65	98	97	77.75
phchp324	phchp324v1	MDD	M	33	African American			Yes	Yes	Yes	0	0	840	0	42	17	16	76	79	47
phchp325	phchp325v1	PTSD	M	44	Caucasian										77	65	17	90	75	61.75	4.14373
phchp325	phchp325v3	PTSD	M	44	Caucasian										69	36	59	67	22	46	6.61184
phchp325	phchp325v4	PTSD	M	46	Caucasian										65	10	18	15	13	14	0.2686
phchp327	phchp327v1	MDD	M	42	Caucasian			Yes	Yes	Yes	0	0	1197	0	48	100	91	100	100	97.75
phchp328	phchp328v3	MDD	F	38	Caucasian										63	62	85	17	97	65.25	10.6
phchp329	phchp329v2	SZA	M	50	African American	Yes									82	91	95	95	88	92.25	1.907
phchp330	phchp330v1	BP	F	45	Caucasian			Yes	Yes	Yes	0	0	1215	0	30	100	100	100	100	100
phchp331	phchp331v1	BP	M	53	Caucasian			Yes							24	12	87	14	3	29
phchp332	phchp332v1	SZA	F	47	African American			Yes		Yes	2	0.00628931	100	2	59	56	97	96	95	86	17.45
phchp332	phchp332v2	SZA	F	48	African American			Yes		Yes	2	0.00884956	8	2	55	28	65	38	37	42	21.96
phchp332	phchp332v3	SZA	F	48	African American			Yes		Yes	0	0	205	0	60	24	54	18	3	24.75	15.52
phchp333	phchp333v1	PTSD	M	38	Caucasian	Yes									60	90	98	99	99	96.5	0.312087
phchp333	phchp333v2	PTSD	M	38	Caucasian	Yes									69	87	2	83	92	66	1.33691
phchp333	phchp333v3	PTSD	M	39	Caucasian	Yes									77	93	5	97	75	67.5	12.4048
phchp334	phchp334v2	BP	F	50	Caucasian										44	49	79	48	6	45.5	10.76
phchp334	phchp334v3	BP	F	51	Caucasian										51	66	63	49	19	49.25	2.42
phchp335	phchp335v1	MDD	M	25	Caucasian			Yes	Yes	Yes	0	0	1133	0	42	92	4	90	91	69.25
phchp336	phchp336v2	MDD	M	61	African American				Yes	Yes	1	0.00110132	98	1	17	0	100	100	0	50	0.0781
phchp336	phchp336v3	MDD	M	62	African American					Yes	0	0	803	0	17	25	35	25	46	32.75	0.1213
phchp337	phchp337v1	PTSD	M	34	Caucasian										61	51	100	100	100	87.75	0.1703
phchp337	phchp337v2	PTSD	M	34	Caucasian										49	58	60	31	72	55.25	0.3571
phchp338	phchp338v1	BP	F	51	Caucasian			Yes	Yes	Yes	0	0	1102	0	24	50	75	66	50	60.25	8.47403
phchp338	phchp338v2	BP	F	51	Caucasian			Yes	Yes	Yes	0	0	977	0	23	14	95	19	2	32.5	7.11133
phchp338	phchp338v3	BP	F	51	Caucasian			Yes	Yes	Yes	0	0	878	0	23	1	97	65	2	41.25	0.0792
phchp338	phchp338v4	BP	F	52	Caucasian			Yes	Yes	Yes	0	0	774	0	25	2	96	15	2	28.75	1.20287
phchp338	phchp338v5	BP	F	52	Caucasian			Yes	Yes	Yes	0	0	647	0	17	3	76	1	3	20.75	1.26897
phchp340	phchp340v1	MDD	F	51	Caucasian	Yes									75	77	92	94	76	84.75	6.21
phchp340	phchp340v2	MDD	F	51	Caucasian										68	25	90	96	96	76.75	9.15
phchp341	phchp341v1	MDD	M	45	Caucasian										72	5	97	100	93	73.75	3.47134
phchp341	phchp341v4	MDD	M	46	Caucasian										39	51	65	75	77	67	0.1188
phchp341	phchp341v5	MDD	M	46	Caucasian										49	75	87	65	91	79.5
phchp342	phchp342v2	MDD	M	52	Caucasian										17	70	83	97	78	82
phchp342	phchp342v3	MDD	M	52	Caucasian										34	64	57	62	21	51
phchp343	phchp343v1	MDD	M	52	Caucasian			Yes	Yes	Yes	0	0	917	0	50	11	52	76	78	54.25	1.19298
phchp343	phchp343v2	MDD	M	52	Caucasian			Yes	Yes	Yes	0	0	825	0	42	5	36	26	31	24.5	0.645942
phchp343	phchp343v3	MDD	M	53	Caucasian			Yes	Yes	Yes	0	0	659	0	66	15	32	85	84	54	7.74719
phchp344	phchp344v1	PTSD	M	33	Caucasian			Yes	Yes	Yes	0	0	1048	0	41	2	1	16	73	23
phchp345	phchp345v2	PTSD	M	34	Caucasian										55	44	34	28	32	34.5	0.0486
phchp346	phchp346v1	PTSD	F	36	African American			Yes	Yes	Yes	0	0	1035	0	68	50	79	83	14	56.5	0.2797
phchp346	phchp346v2	PTSD	F	37	African American			Yes	Yes	Yes	0	0	921	0	75	43	15	57	23	34.5	0.0676
phchp346	phchp346v3	PTSD	F	37	African American			Yes	Yes	Yes	0	0	739	0	70	62	65	46	11	46	0.0178
phchp348	phchp348v1	BP	M	52	Caucasian			Yes	Yes	Yes	0	0	904	0	69	20	17	87	81	51.25
phchp349	phchp349v1	PSYCH	M	58	Caucasian				Yes	Yes	0	0	1016	0	65	43	71	53	85	63
phchp349	phchp349v2	PSYCH	M	58	Caucasian			Yes	Yes	Yes	0	0	897	0	45	70	85	93	68	79
phchp349	phchp349v3	PSYCH	M	59	Caucasian			Yes		Yes	0	0	771	0	40	71	50	95	36	63
phchp350	phchp350v1	BP	M	48	Caucasian			Yes	Yes	Yes	1	0.0011325	96	1	19	12	44	92	52	50
phchp350	phchp350v2	BP	M	48	Caucasian			Yes	Yes	Yes	0	0	779	0	21	14	33	98	52	49.25	0.6755
phchp350	phchp350v3	BP	M	49	Caucasian			Yes	Yes	Yes	0	0	416	0	51	2	68	49	51	42.5	0.3783
phchp350	phchp350v4	BP	M	49	Caucasian			Yes		Yes	0	0	300	0	58	9	89	9	6	28.25	0.8266
phchp351	phchp351v2	MDD	M	44	Caucasian	Yes									50	69	12	71	73	56.25	1.81667
phchp352	phchp352v1	MDD	M	24	African American			Yes	Yes	Yes	2	0.00233645	250	1	76	100	99	99	99	99.25	0.0017
phchp352	phchp352v2	MDD	M	24	African American				Yes	Yes	2	0.00274348	123	1	62	53	93	100	54	75	0.9313
phchp352	phchp352v3	MDD	M	25	African American				Yes	Yes	1	0.00167224	246	1	72	51	80	100	99	82.5	0.023
phchp353	phchp353v1	MDD	F	45	Caucasian			Yes	Yes	Yes	0	0	836	0	64	8	5	97	98	52
phchp355	phchp355v1	MDD	F	50	Caucasian			Yes	Yes	Yes	0	0	867	0	41	30	88	82	64	66	18.83
phchp355	phchp355v2	MDD	F	50	Caucasian			Yes	Yes	Yes	0	0	727	0	29	5	91	3	66	41.25	11.08
phchp356	phchp356v1	BP	M	40	Caucasian			Yes	Yes	Yes	0	0	812	0	75	23	30	2	95	37.5
phchp357	phchp357v1	BP	M	45	Caucasian			Yes	Yes	Yes	0	0	799	0	31	23	58	83	2	41.5
phchp357	phchp357v2	BP	M	45	Caucasian			Yes	Yes	Yes	0	0	705	0	21	34	66	2	35	34.25
phchp357	phchp357v3	BP	M	45	Caucasian			Yes	Yes	Yes	0	0	566	0	17	12	10	3	0	6.25
phchp357	phchp357v4	BP	M	45	Caucasian			Yes	Yes	Yes	0	0	474	0	18	7	46	30	2	21.25
phchp357	phchp357v5	BP	M	46	Caucasian			Yes		Yes	0	0	320	0	19	56	19	33	8	29
phchp358	phchp358v1	PTSD	M	52	Hispanic			Yes	Yes	Yes	0	0	657	0	79	13	14	85	95	51.75	1.04219
phchp358	phchp358v2	PTSD	M	52	Hispanic			Yes	Yes	Yes	0	0	562	0	62	2	62	3	85	38	1.66547
phchp358	phchp358v3	PTSD	M	53	Hispanic			Yes	Yes	Yes	0	0	425	0	65	3	80	7	5	23.75	1.2044
phchp359	phchp359v1	PTSD	F	56	Caucasian										63	43	97	96	96	83	0.0016
phchp359	phchp359v2	PTSD	F	56	Caucasian										48	54	97	70	71	73	0.0229
phchp360	phchp360v1	BP	F	56	Caucasian			Yes	Yes	Yes	0	0	708	0	19	49	49	0	0	24.5
phchp360	phchp360v3	BP	F	57	Caucasian				Yes	Yes	0	0	459	0	19	1	12	10	9	8
phchp361	phchp361v1	PTSD	F	59	African American	Yes									70	89	98	1	93	70.25	5.64396
phchp361	phchp361v2	PTSD	F	60	African American										64	34	100	6	100	60	5.08948
phchp362	phchp362v1	MDD	M	54	Caucasian										66	48	71	85	72	69	0.8815
phchp362	phchp362v3	MDD	M	55	Caucasian	Yes									73	79	83	84	32	69.5	0.0604
phchp363	phchp363v1	MDD	M	46	African American										75	11	88	100	85	71	0.0413
phchp364	phchp364v1	PTSD	F	40	Caucasian			Yes							31	64	11	90	26	47.75
phchp365	phchp365v1	MDD	M	59	African American				Yes	Yes	1	0.00170068	284	1	59	28	32	89	49	49.5
phchp366	phchp366v1	SZ	M	56	Caucasian				Yes	Yes	0	0	549	0	21	0	69	26	68	40.75
phchp367	phchp367v1	BP	M	48	Caucasian			Yes	Yes	Yes	1	0.0018797	467	0	68	12	11	0	23	11.5	0.0617
phchp367	phchp367v2	BP	M	49	Caucasian			Yes	Yes	Yes	1	0.00248756	337	1	82	49	76	100	82	76.75	0.3516
phchp368	phchp368v1	MDD	F	43	Caucasian										64	64	31	77	48	55

## Sheet: Discovery
	APscores	Percentile Increase	Percentile Decrease	AP Internal Score	AP Change		DEscores	Percentile Increase	Percentile Decrease	DE Internal Score	DE Change
244502_at	9	35.2941		2	I	244502_at	32.5	95.5882		6	I
1568907_at	11	43.1373		2	I	1568907_at	32	94.1176		6	I
222306_at	8.5	33.3333		2	I	222306_at	32	94.1176		6	I
238831_at	12.5	49.0196		2	I	238831_at	29	85.2941		6	I
1562836_at	23	90.1961		6	I	1562836_at	28.5	83.8235		6	I
238769_at	14.5	56.8627		4	I	238769_at	28	82.3529		6	I
243962_at	10.5	41.1765		2	I	243962_at	28	82.3529		6	I
243559_at	9.5	37.2549		2	I	243559_at	28	82.3529		6	I
1566695_at	20	78.4314		4	I	1566695_at	27.5	80.8824		6	I
216101_at	16.5	64.7059		4	I	216101_at	26.5	77.9412		4	I
1557501_a_at	15	58.8235		4	I	1557501_a_at	25.5	75		4	I
1566958_at	17.5	68.6275		4	I	1566958_at	25	73.5294		4	I
240046_at	16	62.7451		4	I	240046_at	25	73.5294		4	I
240569_at	12	47.0588		2	I	240569_at	25	73.5294		4	I
243275_at	9.5	37.2549		2	I	243275_at	25	73.5294		4	I
237264_at	22	86.2745		6	I	237264_at	24.5	72.0588		4	I
1552536_at	10.5	41.1765		2	I	1552536_at	24.5	72.0588		4	I
244466_at	10.5	41.1765		2	I	244466_at	24.5	72.0588		4	I
239861_at	9.5	37.2549		2	I	239861_at	24.5	72.0588		4	I
1564552_at	13	50.9804		4	I	1564552_at	24	70.5882		4	I
212172_at	21	82.3529		6	I	212172_at	23.5	69.1176		4	I
241250_at	13	50.9804		4	I	241250_at	23.5	69.1176		4	I
1558705_at	8.5	33.3333		2	I	1558705_at	23.5	69.1176		4	I
227062_at	11	43.1373		2	I	227062_at	23	67.6471		4	I
231340_at	9.5	37.2549		2	I	231340_at	23	67.6471		4	I
1570299_at	8.5	33.3333		2	I	1570299_at	23	67.6471		4	I
225234_at	13	50.9804		4	I	225234_at	22.5	66.1765		4	I
240248_at	10.5	41.1765		2	I	240248_at	22.5	66.1765		4	I
241494_at	10.5	41.1765		2	I	241494_at	22.5	66.1765		4	I
1555303_at	9	35.2941		2	I	1555303_at	22.5	66.1765		4	I
1569385_s_at	8.5	33.3333		2	I	1569385_s_at	22.5	66.1765		4	I
237077_at	14	54.902		4	I	237077_at	22	64.7059		4	I
237118_at	10	39.2157		2	I	237118_at	22	64.7059		4	I
210172_at	18	70.5882		4	I	210172_at	21.5	63.2353		4	I
227632_at	12.5	49.0196		2	I	227632_at	21.5	63.2353		4	I
1564911_at	12	47.0588		2	I	1564911_at	21.5	63.2353		4	I
212487_at	10.5	41.1765		2	I	212487_at	21.5	63.2353		4	I
234548_at	25.5	100		6	I	234548_at	21	61.7647		4	I
220694_at	16	62.7451		4	I	220694_at	21	61.7647		4	I
236417_at	12	47.0588		2	I	236417_at	21	61.7647		4	I
238277_at	11.5	45.098		2	I	238277_at	21	61.7647		4	I
240332_at	9.5	37.2549		2	I	240332_at	21	61.7647		4	I
233964_at	9	35.2941		2	I	233964_at	21	61.7647		4	I
240168_at	8.5	33.3333		2	I	240168_at	21	61.7647		4	I
237133_at	13.5	52.9412		4	I	237133_at	20.5	60.2941		4	I
220696_at	18.5	72.549		4	I	220696_at	20	58.8235		4	I
1560500_at	16	62.7451		4	I	1560500_at	20	58.8235		4	I
215846_at	15	58.8235		4	I	215846_at	20	58.8235		4	I
203628_at	13	50.9804		4	I	203628_at	20	58.8235		4	I
1569238_a_at	12.5	49.0196		2	I	1569238_a_at	20	58.8235		4	I
1556590_s_at	11.5	45.098		2	I	1556590_s_at	20	58.8235		4	I
201927_s_at	11	43.1373		2	I	201927_s_at	20	58.8235		4	I
223662_x_at	11	43.1373		2	I	223662_x_at	20	58.8235		4	I
1562863_at	10.5	41.1765		2	I	1562863_at	20	58.8235		4	I
232307_at	9	35.2941		2	I	232307_at	20	58.8235		4	I
235577_at	13.5	52.9412		4	I	235577_at	19.5	57.3529		4	I
215457_at	12.5	49.0196		2	I	215457_at	19.5	57.3529		4	I
225540_at	12.5	49.0196		2	I	225540_at	19.5	57.3529		4	I
238243_at	10	39.2157		2	I	238243_at	19.5	57.3529		4	I
217042_at	9.5	37.2549		2	I	217042_at	19.5	57.3529		4	I
239408_at	9.5	37.2549		2	I	239408_at	19.5	57.3529		4	I
242310_at	9	35.2941		2	I	242310_at	19.5	57.3529		4	I
1552752_a_at	8.5	33.3333		2	I	1552752_a_at	19.5	57.3529		4	I
216758_at	8.5	33.3333		2	I	216758_at	19.5	57.3529		4	I
233664_at	19.5	76.4706		4	I	233664_at	19	55.8824		4	I
240044_x_at	16.5	64.7059		4	I	240044_x_at	19	55.8824		4	I
215583_at	15	58.8235		4	I	215583_at	19	55.8824		4	I
1556203_a_at	12.5	49.0196		2	I	1556203_a_at	19	55.8824		4	I
1558173_a_at	11.5	45.098		2	I	1558173_a_at	19	55.8824		4	I
1558186_s_at	9.5	37.2549		2	I	1558186_s_at	19	55.8824		4	I
1562827_at	15.5	60.7843		4	I	1562827_at	18.5	54.4118		4	I
1570021_at	14.5	56.8627		4	I	1570021_at	18.5	54.4118		4	I
243487_at	14	54.902		4	I	243487_at	18.5	54.4118		4	I
208200_at	10	39.2157		2	I	208200_at	18.5	54.4118		4	I
234500_at	8.5	33.3333		2	I	234500_at	18.5	54.4118		4	I
204863_s_at	19.5	76.4706		4	I	204863_s_at	18	52.9412		4	I
242800_at	17	66.6667		4	I	242800_at	18	52.9412		4	I
214295_at	12.5	49.0196		2	I	214295_at	18	52.9412		4	I
1569578_at	12	47.0588		2	I	1569578_at	18	52.9412		4	I
1564263_at	11	43.1373		2	I	1564263_at	18	52.9412		4	I
232143_at	11	43.1373		2	I	232143_at	18	52.9412		4	I
1564093_at	10	39.2157		2	I	1564093_at	18	52.9412		4	I
237560_at	8.5	33.3333		2	I	237560_at	18	52.9412		4	I
239227_at	14.5	56.8627		4	I	239227_at	17.5	51.4706		4	I
215908_at	12.5	49.0196		2	I	215908_at	17.5	51.4706		4	I
233674_at	10	39.2157		2	I	233674_at	17.5	51.4706		4	I
229060_at	9	35.2941		2	I	229060_at	17.5	51.4706		4	I
1559663_at	17.5	68.6275		4	I	1559663_at	17	50		4	I
237554_at	15	58.8235		4	I	237554_at	17	50		4	I
239296_at	14.5	56.8627		4	I	239296_at	17	50		4	I
239348_at	14.5	56.8627		4	I	239348_at	17	50		4	I
215525_at	14	54.902		4	I	215525_at	17	50		4	I
222109_at	13.5	52.9412		4	I	222109_at	17	50		4	I
241695_s_at	13.5	52.9412		4	I	241695_s_at	17	50		4	I
239449_at	13	50.9804		4	I	239449_at	17	50		4	I
234758_at	12	47.0588		2	I	234758_at	17	50		4	I
215585_at	11.5	45.098		2	I	215585_at	17	50		4	I
243055_at	11	43.1373		2	I	243055_at	17	50		4	I
220983_s_at	10.5	41.1765		2	I	220983_s_at	17	50		4	I
230400_s_at	9	35.2941		2	I	230400_s_at	17	50		4	I
227513_s_at	8.5	33.3333		2	I	227513_s_at	17	50		4	I
1569237_at	18.5	72.549		4	I	1569237_at	16.5	48.5294		2	I
243185_at	16	62.7451		4	I	243185_at	16.5	48.5294		2	I
214216_s_at	15.5	60.7843		4	I	214216_s_at	16.5	48.5294		2	I
1561763_at	13	50.9804		4	I	1561763_at	16.5	48.5294		2	I
237396_at	11.5	45.098		2	I	237396_at	16.5	48.5294		2	I
1566825_at	11	43.1373		2	I	1566825_at	16.5	48.5294		2	I
208472_at	10	39.2157		2	I	208472_at	16.5	48.5294		2	I
231578_at	9.5	37.2549		2	I	231578_at	16.5	48.5294		2	I
1556345_s_at	16.5	64.7059		4	I	1556345_s_at	16	47.0588		2	I
1570043_at	12	47.0588		2	I	1570043_at	16	47.0588		2	I
232386_at	12	47.0588		2	I	232386_at	16	47.0588		2	I
214712_at	11.5	45.098		2	I	214712_at	16	47.0588		2	I
220872_at	11.5	45.098		2	I	220872_at	16	47.0588		2	I
1566146_x_at	10.5	41.1765		2	I	1566146_x_at	16	47.0588		2	I
212784_at	10.5	41.1765		2	I	212784_at	16	47.0588		2	I
222264_at	9	35.2941		2	I	222264_at	16	47.0588		2	I
243089_at	8.5	33.3333		2	I	243089_at	16	47.0588		2	I
1553447_at	19	74.5098		4	I	1553447_at	15.5	45.5882		2	I
1553453_at	17	66.6667		4	I	1553453_at	15.5	45.5882		2	I
237126_at	13.5	52.9412		4	I	237126_at	15.5	45.5882		2	I
241219_at	12.5	49.0196		2	I	241219_at	15.5	45.5882		2	I
242223_at	12.5	49.0196		2	I	242223_at	15.5	45.5882		2	I
243634_at	11.5	45.098		2	I	243634_at	15.5	45.5882		2	I
241763_s_at	10.5	41.1765		2	I	241763_s_at	15.5	45.5882		2	I
228686_at	8.5	33.3333		2	I	228686_at	15.5	45.5882		2	I
234628_at	20	78.4314		4	I	234628_at	15	44.1176		2	I
236022_at	18	70.5882		4	I	236022_at	15	44.1176		2	I
230543_at	14.5	56.8627		4	I	230543_at	15	44.1176		2	I
241015_at	14.5	56.8627		4	I	241015_at	15	44.1176		2	I
220575_at	13	50.9804		4	I	220575_at	15	44.1176		2	I
231554_at	12	47.0588		2	I	231554_at	15	44.1176		2	I
240337_at	12	47.0588		2	I	240337_at	15	44.1176		2	I
239901_at	11.5	45.098		2	I	239901_at	15	44.1176		2	I
238772_at	11	43.1373		2	I	238772_at	15	44.1176		2	I
1554367_at	10.5	41.1765		2	I	1554367_at	15	44.1176		2	I
236558_at	10.5	41.1765		2	I	236558_at	15	44.1176		2	I
1561442_at	10	39.2157		2	I	1561442_at	15	44.1176		2	I
1562458_at	9	35.2941		2	I	1562458_at	15	44.1176		2	I
241598_at	9	35.2941		2	I	241598_at	15	44.1176		2	I
242064_at	9	35.2941		2	I	242064_at	15	44.1176		2	I
237287_at	8.5	33.3333		2	I	237287_at	15	44.1176		2	I
1560926_at	23.5	92.1569		6	I	1560926_at	14.5	42.6471		2	I
227136_s_at	14	54.902		4	I	227136_s_at	14.5	42.6471		2	I
241851_x_at	13	50.9804		4	I	241851_x_at	14.5	42.6471		2	I
215635_at	11.5	45.098		2	I	215635_at	14.5	42.6471		2	I
1563563_at	11	43.1373		2	I	1563563_at	14.5	42.6471		2	I
217715_x_at	11	43.1373		2	I	217715_x_at	14.5	42.6471		2	I
243017_at	11	43.1373		2	I	243017_at	14.5	42.6471		2	I
214384_s_at	10.5	41.1765		2	I	214384_s_at	14.5	42.6471		2	I
233239_at	10.5	41.1765		2	I	233239_at	14.5	42.6471		2	I
1567303_at	9.5	37.2549		2	I	1567303_at	14.5	42.6471		2	I
215439_x_at	9.5	37.2549		2	I	215439_x_at	14.5	42.6471		2	I
233981_at	9.5	37.2549		2	I	233981_at	14.5	42.6471		2	I
1569983_at	9	35.2941		2	I	1569983_at	14.5	42.6471		2	I
219975_x_at	9	35.2941		2	I	219975_x_at	14.5	42.6471		2	I
237914_s_at	9	35.2941		2	I	237914_s_at	14.5	42.6471		2	I
236708_at	8.5	33.3333		2	I	236708_at	14.5	42.6471		2	I
1560888_x_at	17.5	68.6275		4	I	1560888_x_at	14	41.1765		2	I
244846_at	15.5	60.7843		4	I	244846_at	14	41.1765		2	I
241127_at	15	58.8235		4	I	241127_at	14	41.1765		2	I
209676_at	14	54.902		4	I	209676_at	14	41.1765		2	I
200906_s_at	13.5	52.9412		4	I	200906_s_at	14	41.1765		2	I
201868_s_at	13.5	52.9412		4	I	201868_s_at	14	41.1765		2	I
1569665_at	11.5	45.098		2	I	1569665_at	14	41.1765		2	I
1560105_at	10.5	41.1765		2	I	1560105_at	14	41.1765		2	I
1568866_at	10	39.2157		2	I	1568866_at	14	41.1765		2	I
215206_at	10	39.2157		2	I	215206_at	14	41.1765		2	I
238404_x_at	10	39.2157		2	I	238404_x_at	14	41.1765		2	I
46947_at	10	39.2157		2	I	46947_at	14	41.1765		2	I
241098_at	9.5	37.2549		2	I	241098_at	14	41.1765		2	I
241403_at	9.5	37.2549		2	I	241403_at	14	41.1765		2	I
241445_at	9.5	37.2549		2	I	241445_at	14	41.1765		2	I
242392_at	9.5	37.2549		2	I	242392_at	14	41.1765		2	I
232127_at	9	35.2941		2	I	232127_at	14	41.1765		2	I
215188_at	8.5	33.3333		2	I	215188_at	14	41.1765		2	I
217377_x_at	25	98.0392		6	I	217377_x_at	13.5	39.7059		2	I
211349_at	20	78.4314		4	I	211349_at	13.5	39.7059		2	I
233652_at	19.5	76.4706		4	I	233652_at	13.5	39.7059		2	I
215162_at	17.5	68.6275		4	I	215162_at	13.5	39.7059		2	I
230546_at	17.5	68.6275		4	I	230546_at	13.5	39.7059		2	I
217117_x_at	16.5	64.7059		4	I	217117_x_at	13.5	39.7059		2	I
238348_x_at	16.5	64.7059		4	I	238348_x_at	13.5	39.7059		2	I
242831_at	16.5	64.7059		4	I	242831_at	13.5	39.7059		2	I
239266_at	15	58.8235		4	I	239266_at	13.5	39.7059		2	I
241063_at	13.5	52.9412		4	I	241063_at	13.5	39.7059		2	I
235860_at	11.5	45.098		2	I	235860_at	13.5	39.7059		2	I
242416_at	11.5	45.098		2	I	242416_at	13.5	39.7059		2	I
219024_at	11	43.1373		2	I	219024_at	13.5	39.7059		2	I
1552829_at	10.5	41.1765		2	I	1552829_at	13.5	39.7059		2	I
222039_at	10.5	41.1765		2	I	222039_at	13.5	39.7059		2	I
214213_x_at	10	39.2157		2	I	214213_x_at	13.5	39.7059		2	I
1562527_at	9.5	37.2549		2	I	1562527_at	13.5	39.7059		2	I
221670_s_at	9	35.2941		2	I	221670_s_at	13.5	39.7059		2	I
204324_s_at	8.5	33.3333		2	I	204324_s_at	13.5	39.7059		2	I
215104_at	8.5	33.3333		2	I	215104_at	13.5	39.7059		2	I
239719_at	8.5	33.3333		2	I	239719_at	13.5	39.7059		2	I
229163_at	17.5	68.6275		4	I	229163_at	13	38.2353		2	I
244794_at	13	50.9804		4	I	244794_at	13	38.2353		2	I
231228_at	12.5	49.0196		2	I	231228_at	13	38.2353		2	I
242498_x_at	12	47.0588		2	I	242498_x_at	13	38.2353		2	I
1561211_at	11.5	45.098		2	I	1561211_at	13	38.2353		2	I
1565880_at	11.5	45.098		2	I	1565880_at	13	38.2353		2	I
211348_s_at	11.5	45.098		2	I	211348_s_at	13	38.2353		2	I
238239_at	11.5	45.098		2	I	238239_at	13	38.2353		2	I
1561489_at	10.5	41.1765		2	I	1561489_at	13	38.2353		2	I
233816_at	10.5	41.1765		2	I	233816_at	13	38.2353		2	I
222293_at	10	39.2157		2	I	222293_at	13	38.2353		2	I
232496_at	10	39.2157		2	I	232496_at	13	38.2353		2	I
1556800_a_at	9.5	37.2549		2	I	1556800_a_at	13	38.2353		2	I
1568830_at	9.5	37.2549		2	I	1568830_at	13	38.2353		2	I
243586_at	9.5	37.2549		2	I	243586_at	13	38.2353		2	I
32029_at	9	35.2941		2	I	32029_at	13	38.2353		2	I
1556488_s_at	8.5	33.3333		2	I	1556488_s_at	13	38.2353		2	I
1562456_at	8.5	33.3333		2	I	1562456_at	13	38.2353		2	I
241762_at	8.5	33.3333		2	I	241762_at	13	38.2353		2	I
223459_s_at	20.5	80.3922		6	I	223459_s_at	12.5	36.7647		2	I
233321_x_at	19.5	76.4706		4	I	233321_x_at	12.5	36.7647		2	I
234472_at	16	62.7451		4	I	234472_at	12.5	36.7647		2	I
203084_at	13.5	52.9412		4	I	203084_at	12.5	36.7647		2	I
215586_at	13.5	52.9412		4	I	215586_at	12.5	36.7647		2	I
225137_at	13.5	52.9412		4	I	225137_at	12.5	36.7647		2	I
205356_at	12.5	49.0196		2	I	205356_at	12.5	36.7647		2	I
244728_at	12.5	49.0196		2	I	244728_at	12.5	36.7647		2	I
228818_at	11.5	45.098		2	I	228818_at	12.5	36.7647		2	I
241136_at	11.5	45.098		2	I	241136_at	12.5	36.7647		2	I
1557217_a_at	11	43.1373		2	I	1557217_a_at	12.5	36.7647		2	I
244674_at	10.5	41.1765		2	I	244674_at	12.5	36.7647		2	I
210991_s_at	9.5	37.2549		2	I	210991_s_at	12.5	36.7647		2	I
224429_x_at	9.5	37.2549		2	I	224429_x_at	12.5	36.7647		2	I
241923_x_at	9	35.2941		2	I	241923_x_at	12.5	36.7647		2	I
244162_at	9	35.2941		2	I	244162_at	12.5	36.7647		2	I
214984_at	8.5	33.3333		2	I	214984_at	12.5	36.7647		2	I
229675_at	8.5	33.3333		2	I	229675_at	12.5	36.7647		2	I
240204_at	19.5	76.4706		4	I	240204_at	12	35.2941		2	I
237882_at	17.5	68.6275		4	I	237882_at	12	35.2941		2	I
1570350_at	16.5	64.7059		4	I	1570350_at	12	35.2941		2	I
216756_at	15	58.8235		4	I	216756_at	12	35.2941		2	I
1566551_at	12.5	49.0196		2	I	1566551_at	12	35.2941		2	I
242275_at	12	47.0588		2	I	242275_at	12	35.2941		2	I
1556929_at	11	43.1373		2	I	1556929_at	12	35.2941		2	I
235412_at	10.5	41.1765		2	I	235412_at	12	35.2941		2	I
224431_s_at	8.5	33.3333		2	I	224431_s_at	12	35.2941		2	I
241753_at	8.5	33.3333		2	I	241753_at	12	35.2941		2	I
242014_at	8.5	33.3333		2	I	242014_at	12	35.2941		2	I
212249_at	22.5	88.2353		6	I	212249_at	11.5	33.8235		2	I
232546_at	19	74.5098		4	I	232546_at	11.5	33.8235		2	I
211218_at	17	66.6667		4	I	211218_at	11.5	33.8235		2	I
241785_at	16.5	64.7059		4	I	241785_at	11.5	33.8235		2	I
1559256_at	15.5	60.7843		4	I	1559256_at	11.5	33.8235		2	I
225825_at	15.5	60.7843		4	I	225825_at	11.5	33.8235		2	I
1563344_at	13.5	52.9412		4	I	1563344_at	11.5	33.8235		2	I
207958_at	11.5	45.098		2	I	207958_at	11.5	33.8235		2	I
209750_at	11	43.1373		2	I	209750_at	11.5	33.8235		2	I
216109_at	11	43.1373		2	I	216109_at	11.5	33.8235		2	I
1566513_a_at	10.5	41.1765		2	I	1566513_a_at	11.5	33.8235		2	I
1570503_at	10.5	41.1765		2	I	1570503_at	11.5	33.8235		2	I
1559195_at	10	39.2157		2	I	1559195_at	11.5	33.8235		2	I
1569555_at	10	39.2157		2	I	1569555_at	11.5	33.8235		2	I
239164_at	9.5	37.2549		2	I	239164_at	11.5	33.8235		2	I
240785_at	9.5	37.2549		2	I	240785_at	11.5	33.8235		2	I
1557437_a_at	8.5	33.3333		2	I	1557437_a_at	11.5	33.8235		2	I
214034_at	8.5	33.3333		2	I	214034_at	11.5	33.8235		2	I
236879_at	21.5	84.3137		6	I	236879_at	11	32.3529	-33.8462
215620_at	21	82.3529		6	I	215620_at	11	32.3529	-33.8462
216061_x_at	21	82.3529		6	I	216061_x_at	10	29.4118	-30.7692
1553315_at	20.5	80.3922		6	I	1553315_at	7.5	22.0588	-23.0769
230234_at	20.5	80.3922		6	I	230234_at	7	20.5882	-21.5385
223759_s_at	21.5	84.3137		6	I	223759_s_at	5	14.7059	-15.3846
206058_at	22	86.2745		6	I	206058_at	2	5.88235	-6.15385
1557350_at	22.5	88.2353		6	I	1557350_at	0	0	0
215169_at	16	62.7451		4	I	215169_at	11	32.3529	-33.8462
1563466_at	13.5	52.9412		4	I	1563466_at	11	32.3529	-33.8462
1570376_at	13.5	52.9412		4	I	1570376_at	11	32.3529	-33.8462
244539_at	13.5	52.9412		4	I	244539_at	11	32.3529	-33.8462
235019_at	20	78.4314		4	I	235019_at	10.5	30.8824	-32.3077
216791_at	15.5	60.7843		4	I	216791_at	10.5	30.8824	-32.3077
205556_at	14	54.902		4	I	205556_at	10.5	30.8824	-32.3077
236962_at	13	50.9804		4	I	236962_at	10.5	30.8824	-32.3077
1558277_at	20	78.4314		4	I	1558277_at	9.5	27.9412	-29.2308
236133_x_at	17	66.6667		4	I	236133_x_at	9.5	27.9412	-29.2308
243959_at	17	66.6667		4	I	243959_at	9.5	27.9412	-29.2308
1555248_a_at	16.5	64.7059		4	I	1555248_a_at	9.5	27.9412	-29.2308
242572_at	15.5	60.7843		4	I	242572_at	9.5	27.9412	-29.2308
242938_s_at	14.5	56.8627		4	I	242938_s_at	9.5	27.9412	-29.2308
240254_at	13.5	52.9412		4	I	240254_at	9.5	27.9412	-29.2308
1566700_at	13	50.9804		4	I	1566700_at	9.5	27.9412	-29.2308
244093_at	18.5	72.549		4	I	244093_at	9	26.4706	-27.6923
233078_at	15	58.8235		4	I	233078_at	9	26.4706	-27.6923
1562227_at	14.5	56.8627		4	I	1562227_at	9	26.4706	-27.6923
231923_at	14	54.902		4	I	231923_at	9	26.4706	-27.6923
215101_s_at	13.5	52.9412		4	I	215101_s_at	9	26.4706	-27.6923
206127_at	13	50.9804		4	I	206127_at	9	26.4706	-27.6923
230351_at	13	50.9804		4	I	230351_at	9	26.4706	-27.6923
242538_at	13	50.9804		4	I	242538_at	9	26.4706	-27.6923
224286_at	20	78.4314		4	I	224286_at	8.5	25	-26.1538
1555129_at	16.5	64.7059		4	I	1555129_at	8.5	25	-26.1538
235038_at	15.5	60.7843		4	I	235038_at	8.5	25	-26.1538
207232_s_at	15	58.8235		4	I	207232_s_at	8.5	25	-26.1538
213228_at	15	58.8235		4	I	213228_at	8.5	25	-26.1538
242232_at	14.5	56.8627		4	I	242232_at	8.5	25	-26.1538
1563014_at	13.5	52.9412		4	I	1563014_at	8.5	25	-26.1538
242045_at	13.5	52.9412		4	I	242045_at	8.5	25	-26.1538
1562497_at	15.5	60.7843		4	I	1562497_at	8	23.5294	-24.6154
215959_at	14.5	56.8627		4	I	215959_at	8	23.5294	-24.6154
1557613_at	13.5	52.9412		4	I	1557613_at	8	23.5294	-24.6154
204578_at	13.5	52.9412		4	I	204578_at	8	23.5294	-24.6154
202555_s_at	13	50.9804		4	I	202555_s_at	8	23.5294	-24.6154
207277_at	19.5	76.4706		4	I	207277_at	7.5	22.0588	-23.0769
244520_at	16.5	64.7059		4	I	244520_at	7.5	22.0588	-23.0769
1568634_a_at	16	62.7451		4	I	1568634_a_at	7.5	22.0588	-23.0769
1569344_a_at	15.5	60.7843		4	I	1569344_a_at	7.5	22.0588	-23.0769
232700_at	15	58.8235		4	I	232700_at	7.5	22.0588	-23.0769
232939_at	15	58.8235		4	I	232939_at	7.5	22.0588	-23.0769
216440_at	13.5	52.9412		4	I	216440_at	7.5	22.0588	-23.0769
1564344_at	19	74.5098		4	I	1564344_at	7	20.5882	-21.5385
223910_at	19	74.5098		4	I	223910_at	7	20.5882	-21.5385
227215_at	17	66.6667		4	I	227215_at	7	20.5882	-21.5385
1570622_at	13	50.9804		4	I	1570622_at	7	20.5882	-21.5385
1566473_a_at	16.5	64.7059		4	I	1566473_a_at	6.5	19.1176	-20
203083_at	14.5	56.8627		4	I	203083_at	6.5	19.1176	-20
243107_at	14.5	56.8627		4	I	243107_at	6.5	19.1176	-20
225714_s_at	13.5	52.9412		4	I	225714_s_at	6.5	19.1176	-20
220853_at	19.5	76.4706		4	I	220853_at	6	17.6471	-18.4615
221088_s_at	15	58.8235		4	I	221088_s_at	6	17.6471	-18.4615
241879_at	14.5	56.8627		4	I	241879_at	6	17.6471	-18.4615
217328_at	14	54.902		4	I	217328_at	6	17.6471	-18.4615
220765_s_at	13.5	52.9412		4	I	220765_s_at	6	17.6471	-18.4615
223821_s_at	13.5	52.9412		4	I	223821_s_at	6	17.6471	-18.4615
244225_x_at	13	50.9804		4	I	244225_x_at	6	17.6471	-18.4615
236809_at	15.5	60.7843		4	I	236809_at	5.5	16.1765	-16.9231
210157_at	14.5	56.8627		4	I	210157_at	5.5	16.1765	-16.9231
205636_at	14	54.902		4	I	205636_at	5.5	16.1765	-16.9231
224042_at	13	50.9804		4	I	224042_at	5.5	16.1765	-16.9231
230204_at	15.5	60.7843		4	I	230204_at	5	14.7059	-15.3846
222043_at	13.5	52.9412		4	I	222043_at	5	14.7059	-15.3846
1554638_at	13	50.9804		4	I	1554638_at	5	14.7059	-15.3846
206426_at	14.5	56.8627		4	I	206426_at	4.5	13.2353	-13.8462
214561_at	13	50.9804		4	I	214561_at	4.5	13.2353	-13.8462
230076_at	20	78.4314		4	I	230076_at	4	11.7647	-12.3077
231658_x_at	19.5	76.4706		4	I	231658_x_at	4	11.7647	-12.3077
220471_s_at	17	66.6667		4	I	220471_s_at	4	11.7647	-12.3077
217340_at	16	62.7451		4	I	217340_at	4	11.7647	-12.3077
1553859_at	18.5	72.549		4	I	1553859_at	3.5	10.2941	-10.7692
238282_at	17	66.6667		4	I	238282_at	3.5	10.2941	-10.7692
1565862_a_at	15	58.8235		4	I	1565862_a_at	3.5	10.2941	-10.7692
243186_at	15	58.8235		4	I	243186_at	3.5	10.2941	-10.7692
244194_at	15	58.8235		4	I	244194_at	3.5	10.2941	-10.7692
222341_x_at	14	54.902		4	I	222341_x_at	3.5	10.2941	-10.7692
212020_s_at	13.5	52.9412		4	I	212020_s_at	3.5	10.2941	-10.7692
228716_at	16.5	64.7059		4	I	228716_at	3	8.82353	-9.23077
229279_at	16.5	64.7059		4	I	229279_at	3	8.82353	-9.23077
1558409_at	15	58.8235		4	I	1558409_at	3	8.82353	-9.23077
1566452_at	14.5	56.8627		4	I	1566452_at	2.5	7.35294	-7.69231
218693_at	13.5	52.9412		4	I	218693_at	2.5	7.35294	-7.69231
237331_s_at	13.5	52.9412		4	I	237331_s_at	2	5.88235	-6.15385
227393_at	20	78.4314		4	I	227393_at	1.5	4.41176	-4.61538
205949_at	16	62.7451		4	I	205949_at	1.5	4.41176	-4.61538
217899_at	15.5	60.7843		4	I	217899_at	1.5	4.41176	-4.61538
210735_s_at	13.5	52.9412		4	I	210735_s_at	1.5	4.41176	-4.61538
237281_at	13	50.9804		4	I	237281_at	1.5	4.41176	-4.61538
214502_at	18	70.5882		4	I	214502_at	1	2.94118	-3.07692
220476_s_at	15.5	60.7843		4	I	220476_s_at	1	2.94118	-3.07692
230772_at	19	74.5098		4	I	230772_at	0.5	1.47059	-1.53846
1565668_at	16	62.7451		4	I	1565668_at	0.5	1.47059	-1.53846
217310_s_at	15	58.8235		4	I	217310_s_at	0.5	1.47059	-1.53846
243855_at	14.5	56.8627		4	I	243855_at	0.5	1.47059	-1.53846
1556051_a_at	13.5	52.9412		4	I	1556051_a_at	0.5	1.47059	-1.53846
214066_x_at	13.5	52.9412		4	I	214066_x_at	0.5	1.47059	-1.53846
210808_s_at	15.5	60.7843		4	I	210808_s_at	0	0	0
1562055_at	15	58.8235		4	I	1562055_at	0	0	0
220839_at	14.5	56.8627		4	I	220839_at	0	0	0
39966_at	14	54.902		4	I	39966_at	0	0	0
1553523_at	15	58.8235		4	I	1553523_at	-0.5	-1.47059	1.53846
205618_at	13.5	52.9412		4	I	205618_at	-0.5	-1.47059	1.53846
242161_at	13.5	52.9412		4	I	242161_at	-0.5	-1.47059	1.53846
210620_s_at	13	50.9804		4	I	210620_s_at	-0.5	-1.47059	1.53846
230681_at	13	50.9804		4	I	230681_at	-0.5	-1.47059	1.53846
213662_at	19.5	76.4706		4	I	213662_at	-1	-2.94118	3.07692
1562892_at	18	70.5882		4	I	1562892_at	-1	-2.94118	3.07692
1560638_a_at	15	58.8235		4	I	1560638_a_at	-1	-2.94118	3.07692
202908_at	14	54.902		4	I	202908_at	-1.5	-4.41176	4.61538
210108_at	15.5	60.7843		4	I	210108_at	-2.5	-7.35294	7.69231
214036_at	13.5	52.9412		4	I	214036_at	-2.5	-7.35294	7.69231
239487_at	13.5	52.9412		4	I	239487_at	-2.5	-7.35294	7.69231
211460_at	18	70.5882		4	I	211460_at	-3.5	-10.2941	10.7692
1556665_at	16	62.7451		4	I	1556665_at	-3.5	-10.2941	10.7692
1567440_at	14.5	56.8627		4	I	1567440_at	-4	-11.7647	12.3077
238492_at	16	62.7451		4	I	238492_at	-4.5	-13.2353	13.8462
239452_at	13.5	52.9412		4	I	239452_at	-4.5	-13.2353	13.8462
1554873_at	13	50.9804		4	I	1554873_at	-4.5	-13.2353	13.8462
218551_at	14	54.902		4	I	218551_at	-5	-14.7059	15.3846
233774_at	14.5	56.8627		4	I	233774_at	-5.5	-16.1765	16.9231
237484_at	14.5	56.8627		4	I	237484_at	-6	-17.6471	18.4615
220452_x_at	13.5	52.9412		4	I	220452_x_at	-6	-17.6471	18.4615
217697_at	20	78.4314		4	I	217697_at	-6.5	-19.1176	20
241782_at	16	62.7451		4	I	241782_at	-8	-23.5294	24.6154
239173_at	13	50.9804		4	I	239173_at	-8	-23.5294	24.6154
230564_at	12.5	49.0196		2	I	230564_at	11	32.3529	-33.8462
1561503_at	11.5	45.098		2	I	1561503_at	11	32.3529	-33.8462
1562587_at	11.5	45.098		2	I	1562587_at	11	32.3529	-33.8462
232159_at	11	43.1373		2	I	232159_at	11	32.3529	-33.8462
232179_at	11	43.1373		2	I	232179_at	11	32.3529	-33.8462
41553_at	11	43.1373		2	I	41553_at	11	32.3529	-33.8462
215800_at	10.5	41.1765		2	I	215800_at	11	32.3529	-33.8462
1555305_at	9.5	37.2549		2	I	1555305_at	11	32.3529	-33.8462
1559038_at	9.5	37.2549		2	I	1559038_at	11	32.3529	-33.8462
216200_at	9.5	37.2549		2	I	216200_at	11	32.3529	-33.8462
220186_s_at	9.5	37.2549		2	I	220186_s_at	11	32.3529	-33.8462
241089_at	9	35.2941		2	I	241089_at	11	32.3529	-33.8462
1553284_s_at	8.5	33.3333		2	I	1553284_s_at	11	32.3529	-33.8462
1565027_at	8.5	33.3333		2	I	1565027_at	11	32.3529	-33.8462
244236_at	8.5	33.3333		2	I	244236_at	11	32.3529	-33.8462
244784_at	8.5	33.3333		2	I	244784_at	11	32.3529	-33.8462
1562398_at	12.5	49.0196		2	I	1562398_at	10.5	30.8824	-32.3077
1569417_at	12.5	49.0196		2	I	1569417_at	10.5	30.8824	-32.3077
235630_at	11.5	45.098		2	I	235630_at	10.5	30.8824	-32.3077
243554_at	11.5	45.098		2	I	243554_at	10.5	30.8824	-32.3077
217586_x_at	11	43.1373		2	I	217586_x_at	10.5	30.8824	-32.3077
224203_at	10.5	41.1765		2	I	224203_at	10.5	30.8824	-32.3077
237592_at	10.5	41.1765		2	I	237592_at	10.5	30.8824	-32.3077
1557878_at	10	39.2157		2	I	1557878_at	10.5	30.8824	-32.3077
201732_s_at	10	39.2157		2	I	201732_s_at	10.5	30.8824	-32.3077
213458_at	10	39.2157		2	I	213458_at	10.5	30.8824	-32.3077
233831_at	10	39.2157		2	I	233831_at	10.5	30.8824	-32.3077
235715_at	10	39.2157		2	I	235715_at	10.5	30.8824	-32.3077
1556493_a_at	9.5	37.2549		2	I	1556493_a_at	10.5	30.8824	-32.3077
1566709_at	9.5	37.2549		2	I	1566709_at	10.5	30.8824	-32.3077
205389_s_at	9.5	37.2549		2	I	205389_s_at	10.5	30.8824	-32.3077
211059_s_at	9.5	37.2549		2	I	211059_s_at	10.5	30.8824	-32.3077
215829_at	9.5	37.2549		2	I	215829_at	10.5	30.8824	-32.3077
43934_at	9	35.2941		2	I	43934_at	10.5	30.8824	-32.3077
243504_at	8.5	33.3333		2	I	243504_at	10.5	30.8824	-32.3077
243876_at	8.5	33.3333		2	I	243876_at	10.5	30.8824	-32.3077
1559401_a_at	11.5	45.098		2	I	1559401_a_at	10	29.4118	-30.7692
1563590_at	11	43.1373		2	I	1563590_at	10	29.4118	-30.7692
242781_at	11	43.1373		2	I	242781_at	10	29.4118	-30.7692
1558275_at	10	39.2157		2	I	1558275_at	10	29.4118	-30.7692
1563649_at	9.5	37.2549		2	I	1563649_at	10	29.4118	-30.7692
215837_x_at	9.5	37.2549		2	I	215837_x_at	10	29.4118	-30.7692
230699_at	9.5	37.2549		2	I	230699_at	10	29.4118	-30.7692
238569_at	9.5	37.2549		2	I	238569_at	10	29.4118	-30.7692
AFFX-BioB-3_at	9.5	37.2549		2	I	AFFX-BioB-3_at	10	29.4118	-30.7692
242692_at	8.5	33.3333		2	I	242692_at	10	29.4118	-30.7692
233448_s_at	12.5	49.0196		2	I	233448_s_at	9.5	27.9412	-29.2308
242595_at	12	47.0588		2	I	242595_at	9.5	27.9412	-29.2308
1564820_at	11.5	45.098		2	I	1564820_at	9.5	27.9412	-29.2308
1566989_at	11.5	45.098		2	I	1566989_at	9.5	27.9412	-29.2308
213692_s_at	10.5	41.1765		2	I	213692_s_at	9.5	27.9412	-29.2308
228717_at	10.5	41.1765		2	I	228717_at	9.5	27.9412	-29.2308
232337_at	10	39.2157		2	I	232337_at	9.5	27.9412	-29.2308
233501_at	10	39.2157		2	I	233501_at	9.5	27.9412	-29.2308
237314_at	9.5	37.2549		2	I	237314_at	9.5	27.9412	-29.2308
224029_x_at	9	35.2941		2	I	224029_x_at	9.5	27.9412	-29.2308
206581_at	8.5	33.3333		2	I	206581_at	9.5	27.9412	-29.2308
217622_at	8.5	33.3333		2	I	217622_at	9.5	27.9412	-29.2308
234269_at	8.5	33.3333		2	I	234269_at	9.5	27.9412	-29.2308
240850_at	8.5	33.3333		2	I	240850_at	9.5	27.9412	-29.2308
215713_at	12	47.0588		2	I	215713_at	9	26.4706	-27.6923
1552736_a_at	11.5	45.098		2	I	1552736_a_at	9	26.4706	-27.6923
216049_at	11.5	45.098		2	I	216049_at	9	26.4706	-27.6923
232637_at	11.5	45.098		2	I	232637_at	9	26.4706	-27.6923
234866_s_at	11.5	45.098		2	I	234866_s_at	9	26.4706	-27.6923
206487_at	11	43.1373		2	I	206487_at	9	26.4706	-27.6923
214772_at	11	43.1373		2	I	214772_at	9	26.4706	-27.6923
222027_at	10	39.2157		2	I	222027_at	9	26.4706	-27.6923
238874_at	9.5	37.2549		2	I	238874_at	9	26.4706	-27.6923
236543_at	9	35.2941		2	I	236543_at	9	26.4706	-27.6923
239762_at	9	35.2941		2	I	239762_at	9	26.4706	-27.6923
240549_at	9	35.2941		2	I	240549_at	9	26.4706	-27.6923
244153_at	9	35.2941		2	I	244153_at	9	26.4706	-27.6923
244807_at	9	35.2941		2	I	244807_at	9	26.4706	-27.6923
1557803_at	8.5	33.3333		2	I	1557803_at	9	26.4706	-27.6923
233559_s_at	8.5	33.3333		2	I	233559_s_at	9	26.4706	-27.6923
1558385_at	12.5	49.0196		2	I	1558385_at	8.5	25	-26.1538
244154_at	12.5	49.0196		2	I	244154_at	8.5	25	-26.1538
210641_at	12	47.0588		2	I	210641_at	8.5	25	-26.1538
239149_at	12	47.0588		2	I	239149_at	8.5	25	-26.1538
242311_x_at	11.5	45.098		2	I	242311_x_at	8.5	25	-26.1538
231949_at	11	43.1373		2	I	231949_at	8.5	25	-26.1538
241610_x_at	11	43.1373		2	I	241610_x_at	8.5	25	-26.1538
207222_at	10.5	41.1765		2	I	207222_at	8.5	25	-26.1538
228030_at	10.5	41.1765		2	I	228030_at	8.5	25	-26.1538
237640_at	10.5	41.1765		2	I	237640_at	8.5	25	-26.1538
217670_at	10	39.2157		2	I	217670_at	8.5	25	-26.1538
242059_at	10	39.2157		2	I	242059_at	8.5	25	-26.1538
242126_at	10	39.2157		2	I	242126_at	8.5	25	-26.1538
1555545_at	9.5	37.2549		2	I	1555545_at	8.5	25	-26.1538
1561411_at	9.5	37.2549		2	I	1561411_at	8.5	25	-26.1538
240486_at	9.5	37.2549		2	I	240486_at	8.5	25	-26.1538
1558075_at	9	35.2941		2	I	1558075_at	8.5	25	-26.1538
215630_at	9	35.2941		2	I	215630_at	8.5	25	-26.1538
1570578_at	8.5	33.3333		2	I	1570578_at	8.5	25	-26.1538
204956_at	8.5	33.3333		2	I	204956_at	8.5	25	-26.1538
205643_s_at	8.5	33.3333		2	I	205643_s_at	8.5	25	-26.1538
239230_at	8.5	33.3333		2	I	239230_at	8.5	25	-26.1538
242862_x_at	8.5	33.3333		2	I	242862_x_at	8.5	25	-26.1538
217433_at	11.5	45.098		2	I	217433_at	8	23.5294	-24.6154
206586_at	11	43.1373		2	I	206586_at	8	23.5294	-24.6154
212365_at	11	43.1373		2	I	212365_at	8	23.5294	-24.6154
239759_at	10.5	41.1765		2	I	239759_at	8	23.5294	-24.6154
1556003_a_at	10	39.2157		2	I	1556003_a_at	8	23.5294	-24.6154
221421_s_at	9.5	37.2549		2	I	221421_s_at	8	23.5294	-24.6154
1559957_a_at	9	35.2941		2	I	1559957_a_at	8	23.5294	-24.6154
1565833_at	9	35.2941		2	I	1565833_at	8	23.5294	-24.6154
205475_at	9	35.2941		2	I	205475_at	8	23.5294	-24.6154
214668_at	9	35.2941		2	I	214668_at	8	23.5294	-24.6154
226920_at	9	35.2941		2	I	226920_at	8	23.5294	-24.6154
237945_at	9	35.2941		2	I	237945_at	8	23.5294	-24.6154
215864_at	8.5	33.3333		2	I	215864_at	8	23.5294	-24.6154
238806_at	8.5	33.3333		2	I	238806_at	8	23.5294	-24.6154
201108_s_at	12	47.0588		2	I	201108_s_at	7.5	22.0588	-23.0769
232059_at	12	47.0588		2	I	232059_at	7.5	22.0588	-23.0769
1553479_at	11.5	45.098		2	I	1553479_at	7.5	22.0588	-23.0769
1569104_a_at	11	43.1373		2	I	1569104_a_at	7.5	22.0588	-23.0769
239926_at	10.5	41.1765		2	I	239926_at	7.5	22.0588	-23.0769
1562764_at	10	39.2157		2	I	1562764_at	7.5	22.0588	-23.0769
1568874_at	9.5	37.2549		2	I	1568874_at	7.5	22.0588	-23.0769
216728_at	9.5	37.2549		2	I	216728_at	7.5	22.0588	-23.0769
232791_at	9.5	37.2549		2	I	232791_at	7.5	22.0588	-23.0769
209736_at	9	35.2941		2	I	209736_at	7.5	22.0588	-23.0769
209807_s_at	9	35.2941		2	I	209807_s_at	7.5	22.0588	-23.0769
225259_at	9	35.2941		2	I	225259_at	7.5	22.0588	-23.0769
1560863_a_at	8.5	33.3333		2	I	1560863_a_at	7.5	22.0588	-23.0769
205328_at	8.5	33.3333		2	I	205328_at	7.5	22.0588	-23.0769
226690_at	8.5	33.3333		2	I	226690_at	7.5	22.0588	-23.0769
242678_at	8.5	33.3333		2	I	242678_at	7.5	22.0588	-23.0769
1564878_at	12.5	49.0196		2	I	1564878_at	7	20.5882	-21.5385
1568606_at	12.5	49.0196		2	I	1568606_at	7	20.5882	-21.5385
230562_at	12.5	49.0196		2	I	230562_at	7	20.5882	-21.5385
232198_at	11.5	45.098		2	I	232198_at	7	20.5882	-21.5385
230892_at	11	43.1373		2	I	230892_at	7	20.5882	-21.5385
204454_at	10.5	41.1765		2	I	204454_at	7	20.5882	-21.5385
211892_s_at	10	39.2157		2	I	211892_s_at	7	20.5882	-21.5385
214087_s_at	10	39.2157		2	I	214087_s_at	7	20.5882	-21.5385
237199_at	10	39.2157		2	I	237199_at	7	20.5882	-21.5385
223487_x_at	9.5	37.2549		2	I	223487_x_at	7	20.5882	-21.5385
1559528_at	9	35.2941		2	I	1559528_at	7	20.5882	-21.5385
216837_at	9	35.2941		2	I	216837_at	7	20.5882	-21.5385
239862_at	9	35.2941		2	I	239862_at	7	20.5882	-21.5385
1553879_a_at	8.5	33.3333		2	I	1553879_a_at	7	20.5882	-21.5385
1565882_at	8.5	33.3333		2	I	1565882_at	7	20.5882	-21.5385
238324_at	8.5	33.3333		2	I	238324_at	7	20.5882	-21.5385
1562960_at	12.5	49.0196		2	I	1562960_at	6.5	19.1176	-20
240972_at	12.5	49.0196		2	I	240972_at	6.5	19.1176	-20
242413_at	12.5	49.0196		2	I	242413_at	6.5	19.1176	-20
213789_at	12	47.0588		2	I	213789_at	6.5	19.1176	-20
233227_at	12	47.0588		2	I	233227_at	6.5	19.1176	-20
236971_at	12	47.0588		2	I	236971_at	6.5	19.1176	-20
1560872_at	11.5	45.098		2	I	1560872_at	6.5	19.1176	-20
1566956_at	11.5	45.098		2	I	1566956_at	6.5	19.1176	-20
232811_x_at	10.5	41.1765		2	I	232811_x_at	6.5	19.1176	-20
1552579_a_at	10	39.2157		2	I	1552579_a_at	6.5	19.1176	-20
214403_x_at	10	39.2157		2	I	214403_x_at	6.5	19.1176	-20
230778_at	9.5	37.2549		2	I	230778_at	6.5	19.1176	-20
235713_at	9.5	37.2549		2	I	235713_at	6.5	19.1176	-20
1554537_at	9	35.2941		2	I	1554537_at	6.5	19.1176	-20
228057_at	9	35.2941		2	I	228057_at	6.5	19.1176	-20
232335_at	9	35.2941		2	I	232335_at	6.5	19.1176	-20
236969_at	9	35.2941		2	I	236969_at	6.5	19.1176	-20
1569868_s_at	8.5	33.3333		2	I	1569868_s_at	6.5	19.1176	-20
220082_at	8.5	33.3333		2	I	220082_at	6.5	19.1176	-20
37004_at	8.5	33.3333		2	I	37004_at	6.5	19.1176	-20
210608_s_at	12	47.0588		2	I	210608_s_at	6	17.6471	-18.4615
230318_at	12	47.0588		2	I	230318_at	6	17.6471	-18.4615
230428_at	11.5	45.098		2	I	230428_at	6	17.6471	-18.4615
230216_at	11	43.1373		2	I	230216_at	6	17.6471	-18.4615
242251_at	11	43.1373		2	I	242251_at	6	17.6471	-18.4615
210357_s_at	10.5	41.1765		2	I	210357_s_at	6	17.6471	-18.4615
1556817_a_at	10	39.2157		2	I	1556817_a_at	6	17.6471	-18.4615
221242_at	10	39.2157		2	I	221242_at	6	17.6471	-18.4615
229936_at	10	39.2157		2	I	229936_at	6	17.6471	-18.4615
1555007_s_at	9.5	37.2549		2	I	1555007_s_at	6	17.6471	-18.4615
228610_at	9.5	37.2549		2	I	228610_at	6	17.6471	-18.4615
239139_at	9.5	37.2549		2	I	239139_at	6	17.6471	-18.4615
235009_at	9	35.2941		2	I	235009_at	6	17.6471	-18.4615
207527_at	8.5	33.3333		2	I	207527_at	6	17.6471	-18.4615
223815_at	8.5	33.3333		2	I	223815_at	6	17.6471	-18.4615
229791_at	8.5	33.3333		2	I	229791_at	6	17.6471	-18.4615
224137_at	12.5	49.0196		2	I	224137_at	5.5	16.1765	-16.9231
231129_at	12.5	49.0196		2	I	231129_at	5.5	16.1765	-16.9231
238610_s_at	12.5	49.0196		2	I	238610_s_at	5.5	16.1765	-16.9231
243811_at	12.5	49.0196		2	I	243811_at	5.5	16.1765	-16.9231
233307_x_at	11.5	45.098		2	I	233307_x_at	5.5	16.1765	-16.9231
1569673_at	11	43.1373		2	I	1569673_at	5.5	16.1765	-16.9231
1555124_at	10.5	41.1765		2	I	1555124_at	5.5	16.1765	-16.9231
237689_at	10.5	41.1765		2	I	237689_at	5.5	16.1765	-16.9231
230071_at	10	39.2157		2	I	230071_at	5.5	16.1765	-16.9231
230419_at	9.5	37.2549		2	I	230419_at	5.5	16.1765	-16.9231
241030_at	9.5	37.2549		2	I	241030_at	5.5	16.1765	-16.9231
239242_at	9	35.2941		2	I	239242_at	5.5	16.1765	-16.9231
239144_at	8.5	33.3333		2	I	239144_at	5.5	16.1765	-16.9231
202995_s_at	12	47.0588		2	I	202995_s_at	5	14.7059	-15.3846
215144_at	12	47.0588		2	I	215144_at	5	14.7059	-15.3846
1562537_at	10.5	41.1765		2	I	1562537_at	5	14.7059	-15.3846
219824_at	10	39.2157		2	I	219824_at	5	14.7059	-15.3846
231858_x_at	9.5	37.2549		2	I	231858_x_at	5	14.7059	-15.3846
1561236_at	9	35.2941		2	I	1561236_at	5	14.7059	-15.3846
201510_at	9	35.2941		2	I	201510_at	5	14.7059	-15.3846
208086_s_at	9	35.2941		2	I	208086_s_at	5	14.7059	-15.3846
1555826_at	8.5	33.3333		2	I	1555826_at	5	14.7059	-15.3846
220208_at	8.5	33.3333		2	I	220208_at	5	14.7059	-15.3846
1565131_x_at	12	47.0588		2	I	1565131_x_at	4.5	13.2353	-13.8462
215002_at	12	47.0588		2	I	215002_at	4.5	13.2353	-13.8462
240542_at	11.5	45.098		2	I	240542_at	4.5	13.2353	-13.8462
1564444_at	10.5	41.1765		2	I	1564444_at	4.5	13.2353	-13.8462
237496_at	10.5	41.1765		2	I	237496_at	4.5	13.2353	-13.8462
1556903_at	10	39.2157		2	I	1556903_at	4.5	13.2353	-13.8462
207005_s_at	9.5	37.2549		2	I	207005_s_at	4.5	13.2353	-13.8462
214139_at	9.5	37.2549		2	I	214139_at	4.5	13.2353	-13.8462
219941_at	9.5	37.2549		2	I	219941_at	4.5	13.2353	-13.8462
229788_s_at	9.5	37.2549		2	I	229788_s_at	4.5	13.2353	-13.8462
230459_s_at	9	35.2941		2	I	230459_s_at	4.5	13.2353	-13.8462
237566_at	9	35.2941		2	I	237566_at	4.5	13.2353	-13.8462
1566265_at	8.5	33.3333		2	I	1566265_at	4.5	13.2353	-13.8462
205069_s_at	8.5	33.3333		2	I	205069_s_at	4.5	13.2353	-13.8462
1562516_at	12.5	49.0196		2	I	1562516_at	4	11.7647	-12.3077
1563904_at	12	47.0588		2	I	1563904_at	4	11.7647	-12.3077
239042_at	12	47.0588		2	I	239042_at	4	11.7647	-12.3077
211851_x_at	11.5	45.098		2	I	211851_x_at	4	11.7647	-12.3077
214873_at	11	43.1373		2	I	214873_at	4	11.7647	-12.3077
218485_s_at	11	43.1373		2	I	218485_s_at	4	11.7647	-12.3077
224150_s_at	11	43.1373		2	I	224150_s_at	4	11.7647	-12.3077
1562651_at	10.5	41.1765		2	I	1562651_at	4	11.7647	-12.3077
235867_at	10.5	41.1765		2	I	235867_at	4	11.7647	-12.3077
240211_at	10.5	41.1765		2	I	240211_at	4	11.7647	-12.3077
215608_at	10	39.2157		2	I	215608_at	4	11.7647	-12.3077
219314_s_at	9.5	37.2549		2	I	219314_s_at	4	11.7647	-12.3077
233545_at	9.5	37.2549		2	I	233545_at	4	11.7647	-12.3077
201286_at	9	35.2941		2	I	201286_at	4	11.7647	-12.3077
207550_at	9	35.2941		2	I	207550_at	4	11.7647	-12.3077
214468_at	9	35.2941		2	I	214468_at	4	11.7647	-12.3077
234194_at	9	35.2941		2	I	234194_at	4	11.7647	-12.3077
240056_at	9	35.2941		2	I	240056_at	4	11.7647	-12.3077
1559977_a_at	8.5	33.3333		2	I	1559977_a_at	4	11.7647	-12.3077
1565638_at	8.5	33.3333		2	I	1565638_at	4	11.7647	-12.3077
1566272_at	8.5	33.3333		2	I	1566272_at	4	11.7647	-12.3077
204622_x_at	12.5	49.0196		2	I	204622_x_at	3.5	10.2941	-10.7692
223934_at	12.5	49.0196		2	I	223934_at	3.5	10.2941	-10.7692
1553398_at	12	47.0588		2	I	1553398_at	3.5	10.2941	-10.7692
232336_at	12	47.0588		2	I	232336_at	3.5	10.2941	-10.7692
232283_at	11	43.1373		2	I	232283_at	3.5	10.2941	-10.7692
233205_at	10.5	41.1765		2	I	233205_at	3.5	10.2941	-10.7692
237709_at	10	39.2157		2	I	237709_at	3.5	10.2941	-10.7692
240795_at	10	39.2157		2	I	240795_at	3.5	10.2941	-10.7692
1563165_at	9.5	37.2549		2	I	1563165_at	3.5	10.2941	-10.7692
1564510_at	9.5	37.2549		2	I	1564510_at	3.5	10.2941	-10.7692
207403_at	9.5	37.2549		2	I	207403_at	3.5	10.2941	-10.7692
244013_at	9.5	37.2549		2	I	244013_at	3.5	10.2941	-10.7692
1557080_s_at	9	35.2941		2	I	1557080_s_at	3.5	10.2941	-10.7692
204449_at	9	35.2941		2	I	204449_at	3.5	10.2941	-10.7692
205411_at	9	35.2941		2	I	205411_at	3.5	10.2941	-10.7692
241118_at	9	35.2941		2	I	241118_at	3.5	10.2941	-10.7692
1560553_at	12.5	49.0196		2	I	1560553_at	3	8.82353	-9.23077
233195_at	12.5	49.0196		2	I	233195_at	3	8.82353	-9.23077
1566624_at	11.5	45.098		2	I	1566624_at	3	8.82353	-9.23077
1555194_at	11	43.1373		2	I	1555194_at	3	8.82353	-9.23077
234850_at	10.5	41.1765		2	I	234850_at	3	8.82353	-9.23077
237123_x_at	9.5	37.2549		2	I	237123_x_at	3	8.82353	-9.23077
222101_s_at	9	35.2941		2	I	222101_s_at	3	8.82353	-9.23077
229242_at	9	35.2941		2	I	229242_at	3	8.82353	-9.23077
233974_s_at	9	35.2941		2	I	233974_s_at	3	8.82353	-9.23077
230104_s_at	8.5	33.3333		2	I	230104_s_at	3	8.82353	-9.23077
1570173_at	12	47.0588		2	I	1570173_at	2.5	7.35294	-7.69231
215243_s_at	11.5	45.098		2	I	215243_s_at	2.5	7.35294	-7.69231
228715_at	10.5	41.1765		2	I	228715_at	2.5	7.35294	-7.69231
1555913_at	10	39.2157		2	I	1555913_at	2.5	7.35294	-7.69231
217193_x_at	10	39.2157		2	I	217193_x_at	2.5	7.35294	-7.69231
219247_s_at	10	39.2157		2	I	219247_s_at	2.5	7.35294	-7.69231
236001_at	10	39.2157		2	I	236001_at	2.5	7.35294	-7.69231
1555786_s_at	9.5	37.2549		2	I	1555786_s_at	2.5	7.35294	-7.69231
204654_s_at	9.5	37.2549		2	I	204654_s_at	2.5	7.35294	-7.69231
241432_at	9.5	37.2549		2	I	241432_at	2.5	7.35294	-7.69231
203033_x_at	9	35.2941		2	I	203033_x_at	2.5	7.35294	-7.69231
1564936_at	8.5	33.3333		2	I	1564936_at	2.5	7.35294	-7.69231
239696_at	8.5	33.3333		2	I	239696_at	2.5	7.35294	-7.69231
243032_at	8.5	33.3333		2	I	243032_at	2.5	7.35294	-7.69231
206654_s_at	12.5	49.0196		2	I	206654_s_at	2	5.88235	-6.15385
232857_at	12.5	49.0196		2	I	232857_at	2	5.88235	-6.15385
235154_at	12.5	49.0196		2	I	235154_at	2	5.88235	-6.15385
221191_at	12	47.0588		2	I	221191_at	2	5.88235	-6.15385
234435_at	12	47.0588		2	I	234435_at	2	5.88235	-6.15385
1565784_at	11.5	45.098		2	I	1565784_at	2	5.88235	-6.15385
232464_at	11.5	45.098		2	I	232464_at	2	5.88235	-6.15385
1562476_at	10.5	41.1765		2	I	1562476_at	2	5.88235	-6.15385
231615_at	10.5	41.1765		2	I	231615_at	2	5.88235	-6.15385
1562468_at	10	39.2157		2	I	1562468_at	2	5.88235	-6.15385
202547_s_at	10	39.2157		2	I	202547_s_at	2	5.88235	-6.15385
237065_s_at	10	39.2157		2	I	237065_s_at	2	5.88235	-6.15385
242103_at	10	39.2157		2	I	242103_at	2	5.88235	-6.15385
208255_s_at	9.5	37.2549		2	I	208255_s_at	2	5.88235	-6.15385
215183_at	9.5	37.2549		2	I	215183_at	2	5.88235	-6.15385
223137_at	9.5	37.2549		2	I	223137_at	2	5.88235	-6.15385
230106_at	8.5	33.3333		2	I	230106_at	2	5.88235	-6.15385
203865_s_at	10	39.2157		2	I	203865_s_at	1.5	4.41176	-4.61538
1561927_at	9.5	37.2549		2	I	1561927_at	1.5	4.41176	-4.61538
209691_s_at	9.5	37.2549		2	I	209691_s_at	1.5	4.41176	-4.61538
217530_at	9.5	37.2549		2	I	217530_at	1.5	4.41176	-4.61538
208779_x_at	9	35.2941		2	I	208779_x_at	1.5	4.41176	-4.61538
214723_x_at	8.5	33.3333		2	I	214723_x_at	1.5	4.41176	-4.61538
219631_at	8.5	33.3333		2	I	219631_at	1.5	4.41176	-4.61538
240801_at	12.5	49.0196		2	I	240801_at	1	2.94118	-3.07692
208544_at	11	43.1373		2	I	208544_at	1	2.94118	-3.07692
1559404_a_at	10	39.2157		2	I	1559404_a_at	1	2.94118	-3.07692
221530_s_at	10	39.2157		2	I	221530_s_at	1	2.94118	-3.07692
242321_at	10	39.2157		2	I	242321_at	1	2.94118	-3.07692
242849_at	10	39.2157		2	I	242849_at	1	2.94118	-3.07692
204584_at	9.5	37.2549		2	I	204584_at	1	2.94118	-3.07692
239382_at	9.5	37.2549		2	I	239382_at	1	2.94118	-3.07692
240099_at	9.5	37.2549		2	I	240099_at	1	2.94118	-3.07692
1558430_at	9	35.2941		2	I	1558430_at	1	2.94118	-3.07692
238496_at	9	35.2941		2	I	238496_at	1	2.94118	-3.07692
1552283_s_at	8.5	33.3333		2	I	1552283_s_at	1	2.94118	-3.07692
222107_x_at	12	47.0588		2	I	222107_x_at	0.5	1.47059	-1.53846
214073_at	11	43.1373		2	I	214073_at	0.5	1.47059	-1.53846
218062_x_at	10	39.2157		2	I	218062_x_at	0.5	1.47059	-1.53846
216213_at	9.5	37.2549		2	I	216213_at	0.5	1.47059	-1.53846
240341_at	9.5	37.2549		2	I	240341_at	0.5	1.47059	-1.53846
1552985_at	9	35.2941		2	I	1552985_at	0.5	1.47059	-1.53846
209816_at	9	35.2941		2	I	209816_at	0.5	1.47059	-1.53846
219915_s_at	9	35.2941		2	I	219915_s_at	0.5	1.47059	-1.53846
210215_at	12	47.0588		2	I	210215_at	0	0	0
242159_at	12	47.0588		2	I	242159_at	0	0	0
212979_s_at	11	43.1373		2	I	212979_s_at	0	0	0
242792_at	11	43.1373		2	I	242792_at	0	0	0
244442_at	11	43.1373		2	I	244442_at	0	0	0
1553417_at	10	39.2157		2	I	1553417_at	0	0	0
242156_at	10	39.2157		2	I	242156_at	0	0	0
230346_x_at	9.5	37.2549		2	I	230346_x_at	0	0	0
1557575_at	9	35.2941		2	I	1557575_at	0	0	0
1562928_at	9	35.2941		2	I	1562928_at	0	0	0
1561518_at	8.5	33.3333		2	I	1561518_at	0	0	0
209886_s_at	8.5	33.3333		2	I	209886_s_at	0	0	0
230637_at	8.5	33.3333		2	I	230637_at	0	0	0
236569_at	12	47.0588		2	I	236569_at	-0.5	-1.47059	1.53846
1561871_at	11.5	45.098		2	I	1561871_at	-0.5	-1.47059	1.53846
1564949_at	11.5	45.098		2	I	1564949_at	-0.5	-1.47059	1.53846
236778_at	11	43.1373		2	I	236778_at	-0.5	-1.47059	1.53846
216115_at	10.5	41.1765		2	I	216115_at	-0.5	-1.47059	1.53846
238050_at	10.5	41.1765		2	I	238050_at	-0.5	-1.47059	1.53846
244121_at	9	35.2941		2	I	244121_at	-0.5	-1.47059	1.53846
57588_at	9	35.2941		2	I	57588_at	-0.5	-1.47059	1.53846
1559174_at	8.5	33.3333		2	I	1559174_at	-0.5	-1.47059	1.53846
219105_x_at	8.5	33.3333		2	I	219105_x_at	-0.5	-1.47059	1.53846
237571_at	8.5	33.3333		2	I	237571_at	-0.5	-1.47059	1.53846
1553407_at	10.5	41.1765		2	I	1553407_at	-1	-2.94118	3.07692
1556696_s_at	10	39.2157		2	I	1556696_s_at	-1	-2.94118	3.07692
229396_at	10	39.2157		2	I	229396_at	-1	-2.94118	3.07692
241116_at	9.5	37.2549		2	I	241116_at	-1	-2.94118	3.07692
231979_at	9	35.2941		2	I	231979_at	-1	-2.94118	3.07692
1554841_at	8.5	33.3333		2	I	1554841_at	-1	-2.94118	3.07692
1557008_at	8.5	33.3333		2	I	1557008_at	-1	-2.94118	3.07692
207972_at	8.5	33.3333		2	I	207972_at	-1	-2.94118	3.07692
215479_at	8.5	33.3333		2	I	215479_at	-1	-2.94118	3.07692
244233_at	8.5	33.3333		2	I	244233_at	-1	-2.94118	3.07692
55583_at	12	47.0588		2	I	55583_at	-1.5	-4.41176	4.61538
203324_s_at	11	43.1373		2	I	203324_s_at	-1.5	-4.41176	4.61538
218045_x_at	10.5	41.1765		2	I	218045_x_at	-1.5	-4.41176	4.61538
244560_at	10	39.2157		2	I	244560_at	-1.5	-4.41176	4.61538
1561085_at	9.5	37.2549		2	I	1561085_at	-1.5	-4.41176	4.61538
1569611_a_at	9	35.2941		2	I	1569611_a_at	-1.5	-4.41176	4.61538
1560489_at	11	43.1373		2	I	1560489_at	-2	-5.88235	6.15385
216153_x_at	11	43.1373		2	I	216153_x_at	-2	-5.88235	6.15385
232822_x_at	11	43.1373		2	I	232822_x_at	-2	-5.88235	6.15385
1557590_at	10.5	41.1765		2	I	1557590_at	-2	-5.88235	6.15385
223254_s_at	10.5	41.1765		2	I	223254_s_at	-2	-5.88235	6.15385
242986_at	10.5	41.1765		2	I	242986_at	-2	-5.88235	6.15385
217236_x_at	10	39.2157		2	I	217236_x_at	-2	-5.88235	6.15385
206665_s_at	9	35.2941		2	I	206665_s_at	-2	-5.88235	6.15385
221625_at	9	35.2941		2	I	221625_at	-2	-5.88235	6.15385
229246_at	9	35.2941		2	I	229246_at	-2	-5.88235	6.15385
241163_at	9	35.2941		2	I	241163_at	-2	-5.88235	6.15385
218907_s_at	8.5	33.3333		2	I	218907_s_at	-2	-5.88235	6.15385
224390_s_at	12.5	49.0196		2	I	224390_s_at	-2.5	-7.35294	7.69231
223664_x_at	10.5	41.1765		2	I	223664_x_at	-2.5	-7.35294	7.69231
1559340_at	10	39.2157		2	I	1559340_at	-2.5	-7.35294	7.69231
207883_s_at	10	39.2157		2	I	207883_s_at	-2.5	-7.35294	7.69231
217502_at	10	39.2157		2	I	217502_at	-2.5	-7.35294	7.69231
239536_at	10	39.2157		2	I	239536_at	-2.5	-7.35294	7.69231
244799_s_at	10	39.2157		2	I	244799_s_at	-2.5	-7.35294	7.69231
219498_s_at	9.5	37.2549		2	I	219498_s_at	-2.5	-7.35294	7.69231
1560779_a_at	9	35.2941		2	I	1560779_a_at	-2.5	-7.35294	7.69231
201446_s_at	9	35.2941		2	I	201446_s_at	-2.5	-7.35294	7.69231
201703_s_at	9	35.2941		2	I	201703_s_at	-2.5	-7.35294	7.69231
220028_at	9	35.2941		2	I	220028_at	-2.5	-7.35294	7.69231
1552751_a_at	8.5	33.3333		2	I	1552751_a_at	-2.5	-7.35294	7.69231
214408_s_at	8.5	33.3333		2	I	214408_s_at	-2.5	-7.35294	7.69231
233447_at	8.5	33.3333		2	I	233447_at	-2.5	-7.35294	7.69231
214829_at	12.5	49.0196		2	I	214829_at	-3	-8.82353	9.23077
217102_at	12.5	49.0196		2	I	217102_at	-3	-8.82353	9.23077
223311_s_at	11.5	45.098		2	I	223311_s_at	-3	-8.82353	9.23077
224016_at	10	39.2157		2	I	224016_at	-3	-8.82353	9.23077
239576_at	10	39.2157		2	I	239576_at	-3	-8.82353	9.23077
233601_at	9.5	37.2549		2	I	233601_at	-3	-8.82353	9.23077
230473_s_at	8.5	33.3333		2	I	230473_s_at	-3	-8.82353	9.23077
233622_x_at	8.5	33.3333		2	I	233622_x_at	-3	-8.82353	9.23077
242150_at	8.5	33.3333		2	I	242150_at	-3	-8.82353	9.23077
1558438_a_at	11.5	45.098		2	I	1558438_a_at	-3.5	-10.2941	10.7692
219891_at	10	39.2157		2	I	219891_at	-3.5	-10.2941	10.7692
239891_x_at	10	39.2157		2	I	239891_x_at	-3.5	-10.2941	10.7692
244291_x_at	10	39.2157		2	I	244291_x_at	-3.5	-10.2941	10.7692
235681_at	9.5	37.2549		2	I	235681_at	-3.5	-10.2941	10.7692
202454_s_at	9	35.2941		2	I	202454_s_at	-3.5	-10.2941	10.7692
213560_at	9	35.2941		2	I	213560_at	-3.5	-10.2941	10.7692
210687_at	8.5	33.3333		2	I	210687_at	-3.5	-10.2941	10.7692
220338_at	8.5	33.3333		2	I	220338_at	-3.5	-10.2941	10.7692
240274_at	11.5	45.098		2	I	240274_at	-4	-11.7647	12.3077
237415_at	10	39.2157		2	I	237415_at	-4	-11.7647	12.3077
222509_s_at	9.5	37.2549		2	I	222509_s_at	-4	-11.7647	12.3077
235273_at	9.5	37.2549		2	I	235273_at	-4	-11.7647	12.3077
243695_at	9	35.2941		2	I	243695_at	-4	-11.7647	12.3077
224441_s_at	8.5	33.3333		2	I	224441_s_at	-4	-11.7647	12.3077
201308_s_at	12	47.0588		2	I	201308_s_at	-4.5	-13.2353	13.8462
1557465_at	10.5	41.1765		2	I	1557465_at	-4.5	-13.2353	13.8462
224921_at	9	35.2941		2	I	224921_at	-4.5	-13.2353	13.8462
235987_at	9	35.2941		2	I	235987_at	-4.5	-13.2353	13.8462
1568986_x_at	12.5	49.0196		2	I	1568986_x_at	-5	-14.7059	15.3846
1570587_at	11.5	45.098		2	I	1570587_at	-5	-14.7059	15.3846
1562509_at	9.5	37.2549		2	I	1562509_at	-5	-14.7059	15.3846
206573_at	9.5	37.2549		2	I	206573_at	-5	-14.7059	15.3846
242115_at	11.5	45.098		2	I	242115_at	-5.5	-16.1765	16.9231
1565975_at	9	35.2941		2	I	1565975_at	-5.5	-16.1765	16.9231
234937_x_at	9	35.2941		2	I	234937_x_at	-5.5	-16.1765	16.9231
211027_s_at	11.5	45.098		2	I	211027_s_at	-6	-17.6471	18.4615
211386_at	9.5	37.2549		2	I	211386_at	-6	-17.6471	18.4615
228003_at	9.5	37.2549		2	I	228003_at	-6	-17.6471	18.4615
232228_at	9.5	37.2549		2	I	232228_at	-6	-17.6471	18.4615
232065_x_at	11	43.1373		2	I	232065_x_at	-6.5	-19.1176	20
1561364_at	10.5	41.1765		2	I	1561364_at	-6.5	-19.1176	20
1555289_at	12	47.0588		2	I	1555289_at	-7	-20.5882	21.5385
222344_at	10.5	41.1765		2	I	222344_at	-7	-20.5882	21.5385
225991_at	10	39.2157		2	I	225991_at	-7	-20.5882	21.5385
230708_at	9.5	37.2549		2	I	230708_at	-7	-20.5882	21.5385
1560982_at	9	35.2941		2	I	1560982_at	-7	-20.5882	21.5385
204902_s_at	8.5	33.3333		2	I	204902_s_at	-7	-20.5882	21.5385
228951_at	8.5	33.3333		2	I	228951_at	-7	-20.5882	21.5385
241473_at	8.5	33.3333		2	I	241473_at	-7	-20.5882	21.5385
1566403_at	11	43.1373		2	I	1566403_at	-7.5	-22.0588	23.0769
235074_at	11.5	45.098		2	I	235074_at	-8	-23.5294	24.6154
1554453_at	9.5	37.2549		2	I	1554453_at	-8	-23.5294	24.6154
233445_at	9	35.2941		2	I	233445_at	-8	-23.5294	24.6154
242719_at	8.5	33.3333		2	I	242719_at	-8	-23.5294	24.6154
217734_s_at	11	43.1373		2	I	217734_s_at	-9	-26.4706	27.6923
1554519_at	9.5	37.2549		2	I	1554519_at	-9	-26.4706	27.6923
243783_at	8.5	33.3333		2	I	243783_at	-9	-26.4706	27.6923
229650_s_at	10.5	41.1765		2	I	229650_s_at	-9.5	-27.9412	29.2308
233571_x_at	9.5	37.2549		2	I	233571_x_at	-9.5	-27.9412	29.2308
242582_at	9	35.2941		2	I	242582_at	-9.5	-27.9412	29.2308
1557399_at	8.5	33.3333		2	I	1557399_at	-9.5	-27.9412	29.2308
225914_s_at	8.5	33.3333		2	I	225914_s_at	-9.5	-27.9412	29.2308
239198_at	12	47.0588		2	I	239198_at	-10	-29.4118	30.7692
1568834_s_at	11.5	45.098		2	I	1568834_s_at	-10	-29.4118	30.7692
236259_at	0	0	0			236259_at	34	100	-104.615	6	I
215365_at	0	0	0			215365_at	33.5	98.5294	-103.077	6	I
208610_s_at	0	0	0			208610_s_at	33	97.0588	-101.538	6	I
240478_at	-1	-3.92157	3.125			240478_at	32.5	95.5882	-100	6	I
244887_at	-1.5	-5.88235	4.6875			244887_at	32	94.1176	-98.4615	6	I
1560445_x_at	2	7.84314	-6.25			1560445_x_at	31.5	92.6471	-96.9231	6	I
229988_at	0	0	0			229988_at	31	91.1765	-95.3846	6	I
232311_at	0	0	0			232311_at	31	91.1765	-95.3846	6	I
237303_at	0	0	0			237303_at	31	91.1765	-95.3846	6	I
243682_at	0	0	0			243682_at	31	91.1765	-95.3846	6	I
231096_at	3.5	13.7255	-10.9375			231096_at	30.5	89.7059	-93.8462	6	I
216965_x_at	0	0	0			216965_x_at	30	88.2353	-92.3077	6	I
236354_at	4.5	17.6471	-14.0625			236354_at	29.5	86.7647	-90.7692	6	I
232225_at	2.5	9.80392	-7.8125			232225_at	29.5	86.7647	-90.7692	6	I
206243_at	0	0	0			206243_at	29.5	86.7647	-90.7692	6	I
1570165_at	-3	-11.7647	9.375			1570165_at	29.5	86.7647	-90.7692	6	I
243522_at	6	23.5294	-18.75			243522_at	29	85.2941	-89.2308	6	I
236005_at	0.5	1.96078	-1.5625			236005_at	29	85.2941	-89.2308	6	I
227906_s_at	-5	-19.6078	15.625			227906_s_at	29	85.2941	-89.2308	6	I
1556672_a_at	5	19.6078	-15.625			1556672_a_at	28.5	83.8235	-87.6923	6	I
230987_at	2.5	9.80392	-7.8125			230987_at	28.5	83.8235	-87.6923	6	I
229858_at	-2	-7.84314	6.25			229858_at	28.5	83.8235	-87.6923	6	I
216642_at	-4.5	-17.6471	14.0625			216642_at	28.5	83.8235	-87.6923	6	I
243361_at	8	31.3725	-25			243361_at	28	82.3529	-86.1538	6	I
243519_at	7	27.451	-21.875			243519_at	28	82.3529	-86.1538	6	I
1554544_a_at	0	0	0			1554544_a_at	28	82.3529	-86.1538	6	I
1554592_a_at	0	0	0			1554592_a_at	28	82.3529	-86.1538	6	I
1566111_at	0	0	0			1566111_at	28	82.3529	-86.1538	6	I
224170_s_at	-1	-3.92157	3.125			224170_s_at	28	82.3529	-86.1538	6	I
200951_s_at	7	27.451	-21.875			200951_s_at	27.5	80.8824	-84.6154	6	I
241223_x_at	2	7.84314	-6.25			241223_x_at	27.5	80.8824	-84.6154	6	I
228212_at	0	0	0			228212_at	27.5	80.8824	-84.6154	6	I
229398_at	-1	-3.92157	3.125			229398_at	27.5	80.8824	-84.6154	6	I
215587_x_at	-9.5	-37.2549	29.6875			215587_x_at	27.5	80.8824	-84.6154	6	I
229179_at	6.5	25.4902	-20.3125			229179_at	27	79.4118	-83.0769	4	I
231433_at	3.5	13.7255	-10.9375			231433_at	27	79.4118	-83.0769	4	I
1555392_at	1.5	5.88235	-4.6875			1555392_at	27	79.4118	-83.0769	4	I
1562142_at	0	0	0			1562142_at	27	79.4118	-83.0769	4	I
1570192_at	0	0	0			1570192_at	27	79.4118	-83.0769	4	I
222033_s_at	0	0	0			222033_s_at	27	79.4118	-83.0769	4	I
236139_at	-5	-19.6078	15.625			236139_at	27	79.4118	-83.0769	4	I
206021_at	-5.5	-21.5686	17.1875			206021_at	27	79.4118	-83.0769	4	I
235574_at	-10	-39.2157	31.25			235574_at	27	79.4118	-83.0769	4	I
226705_at	6	23.5294	-18.75			226705_at	26.5	77.9412	-81.5385	4	I
231109_at	3	11.7647	-9.375			231109_at	26.5	77.9412	-81.5385	4	I
240016_at	1	3.92157	-3.125			240016_at	26.5	77.9412	-81.5385	4	I
232246_at	0	0	0			232246_at	26.5	77.9412	-81.5385	4	I
232354_at	0	0	0			232354_at	26.5	77.9412	-81.5385	4	I
241906_at	0	0	0			241906_at	26.5	77.9412	-81.5385	4	I
222378_at	-1	-3.92157	3.125			222378_at	26.5	77.9412	-81.5385	4	I
231366_at	-2	-7.84314	6.25			231366_at	26.5	77.9412	-81.5385	4	I
235754_at	-2	-7.84314	6.25			235754_at	26.5	77.9412	-81.5385	4	I
1567044_s_at	-2.5	-9.80392	7.8125			1567044_s_at	26.5	77.9412	-81.5385	4	I
217569_x_at	6.5	25.4902	-20.3125			217569_x_at	26	76.4706	-80	4	I
207034_s_at	4	15.6863	-12.5			207034_s_at	26	76.4706	-80	4	I
239561_at	1.5	5.88235	-4.6875			239561_at	26	76.4706	-80	4	I
234131_at	1	3.92157	-3.125			234131_at	26	76.4706	-80	4	I
1556352_at	0	0	0			1556352_at	26	76.4706	-80	4	I
1565660_at	0	0	0			1565660_at	26	76.4706	-80	4	I
1569670_at	0	0	0			1569670_at	26	76.4706	-80	4	I
221369_at	0	0	0			221369_at	26	76.4706	-80	4	I
1557519_at	7	27.451	-21.875			1557519_at	25.5	75	-78.4615	4	I
240159_at	5	19.6078	-15.625			240159_at	25.5	75	-78.4615	4	I
241041_at	4.5	17.6471	-14.0625			241041_at	25.5	75	-78.4615	4	I
220701_at	1.5	5.88235	-4.6875			220701_at	25.5	75	-78.4615	4	I
1553327_a_at	0	0	0			1553327_a_at	25.5	75	-78.4615	4	I
1560946_at	0	0	0			1560946_at	25.5	75	-78.4615	4	I
215119_at	0	0	0			215119_at	25.5	75	-78.4615	4	I
232236_at	0	0	0			232236_at	25.5	75	-78.4615	4	I
232333_at	0	0	0			232333_at	25.5	75	-78.4615	4	I
240728_at	0	0	0			240728_at	25.5	75	-78.4615	4	I
239274_at	-0.5	-1.96078	1.5625			239274_at	25.5	75	-78.4615	4	I
207250_at	-1	-3.92157	3.125			207250_at	25.5	75	-78.4615	4	I
238884_at	-1	-3.92157	3.125			238884_at	25.5	75	-78.4615	4	I
242829_x_at	-1	-3.92157	3.125			242829_x_at	25.5	75	-78.4615	4	I
236409_at	-1.5	-5.88235	4.6875			236409_at	25.5	75	-78.4615	4	I
241692_at	-3	-11.7647	9.375			241692_at	25.5	75	-78.4615	4	I
236130_at	-5.5	-21.5686	17.1875			236130_at	25.5	75	-78.4615	4	I
208003_s_at	7	27.451	-21.875			208003_s_at	25	73.5294	-76.9231	4	I
227510_x_at	4	15.6863	-12.5			227510_x_at	25	73.5294	-76.9231	4	I
208238_x_at	3.5	13.7255	-10.9375			208238_x_at	25	73.5294	-76.9231	4	I
243182_at	3.5	13.7255	-10.9375			243182_at	25	73.5294	-76.9231	4	I
239092_at	2	7.84314	-6.25			239092_at	25	73.5294	-76.9231	4	I
224099_at	1.5	5.88235	-4.6875			224099_at	25	73.5294	-76.9231	4	I
217230_at	1	3.92157	-3.125			217230_at	25	73.5294	-76.9231	4	I
1559227_s_at	0	0	0			1559227_s_at	25	73.5294	-76.9231	4	I
1559895_x_at	0	0	0			1559895_x_at	25	73.5294	-76.9231	4	I
213457_at	0	0	0			213457_at	25	73.5294	-76.9231	4	I
217079_at	0	0	0			217079_at	25	73.5294	-76.9231	4	I
222829_s_at	0	0	0			222829_s_at	25	73.5294	-76.9231	4	I
233319_x_at	0	0	0			233319_x_at	25	73.5294	-76.9231	4	I
236254_at	0	0	0			236254_at	25	73.5294	-76.9231	4	I
243993_at	0	0	0			243993_at	25	73.5294	-76.9231	4	I
236149_at	-1	-3.92157	3.125			236149_at	25	73.5294	-76.9231	4	I
240566_at	-1	-3.92157	3.125			240566_at	25	73.5294	-76.9231	4	I
237664_at	-3	-11.7647	9.375			237664_at	25	73.5294	-76.9231	4	I
242005_at	-10.5	-41.1765	32.8125			242005_at	25	73.5294	-76.9231	4	I
242741_x_at	6.5	25.4902	-20.3125			242741_x_at	24.5	72.0588	-75.3846	4	I
231862_at	4.5	17.6471	-14.0625			231862_at	24.5	72.0588	-75.3846	4	I
231281_at	3	11.7647	-9.375			231281_at	24.5	72.0588	-75.3846	4	I
1556202_at	2.5	9.80392	-7.8125			1556202_at	24.5	72.0588	-75.3846	4	I
236557_at	2	7.84314	-6.25			236557_at	24.5	72.0588	-75.3846	4	I
237076_at	2	7.84314	-6.25			237076_at	24.5	72.0588	-75.3846	4	I
234217_at	1	3.92157	-3.125			234217_at	24.5	72.0588	-75.3846	4	I
1569486_at	0	0	0			1569486_at	24.5	72.0588	-75.3846	4	I
208247_at	0	0	0			208247_at	24.5	72.0588	-75.3846	4	I
215504_x_at	0	0	0			215504_x_at	24.5	72.0588	-75.3846	4	I
216187_x_at	0	0	0			216187_x_at	24.5	72.0588	-75.3846	4	I
233228_at	0	0	0			233228_at	24.5	72.0588	-75.3846	4	I
233626_at	0	0	0			233626_at	24.5	72.0588	-75.3846	4	I
234701_at	0	0	0			234701_at	24.5	72.0588	-75.3846	4	I
236495_at	0	0	0			236495_at	24.5	72.0588	-75.3846	4	I
236742_at	0	0	0			236742_at	24.5	72.0588	-75.3846	4	I
239171_at	0	0	0			239171_at	24.5	72.0588	-75.3846	4	I
242743_at	0	0	0			242743_at	24.5	72.0588	-75.3846	4	I
244023_at	0	0	0			244023_at	24.5	72.0588	-75.3846	4	I
241336_at	-0.5	-1.96078	1.5625			241336_at	24.5	72.0588	-75.3846	4	I
243490_at	-0.5	-1.96078	1.5625			243490_at	24.5	72.0588	-75.3846	4	I
230590_at	-1	-3.92157	3.125			230590_at	24.5	72.0588	-75.3846	4	I
231716_at	-2	-7.84314	6.25			231716_at	24.5	72.0588	-75.3846	4	I
240775_at	-2	-7.84314	6.25			240775_at	24.5	72.0588	-75.3846	4	I
211050_x_at	-4	-15.6863	12.5			211050_x_at	24.5	72.0588	-75.3846	4	I
234431_at	-6	-23.5294	18.75			234431_at	24.5	72.0588	-75.3846	4	I
1555425_x_at	8	31.3725	-25			1555425_x_at	24	70.5882	-73.8462	4	I
236307_at	7.5	29.4118	-23.4375			236307_at	24	70.5882	-73.8462	4	I
228623_at	7	27.451	-21.875			228623_at	24	70.5882	-73.8462	4	I
1557065_at	6	23.5294	-18.75			1557065_at	24	70.5882	-73.8462	4	I
244594_x_at	3	11.7647	-9.375			244594_x_at	24	70.5882	-73.8462	4	I
232050_at	2.5	9.80392	-7.8125			232050_at	24	70.5882	-73.8462	4	I
211436_at	1	3.92157	-3.125			211436_at	24	70.5882	-73.8462	4	I
222364_at	1	3.92157	-3.125			222364_at	24	70.5882	-73.8462	4	I
240271_at	1	3.92157	-3.125			240271_at	24	70.5882	-73.8462	4	I
238961_s_at	0.5	1.96078	-1.5625			238961_s_at	24	70.5882	-73.8462	4	I
1559304_at	0	0	0			1559304_at	24	70.5882	-73.8462	4	I
201846_s_at	0	0	0			201846_s_at	24	70.5882	-73.8462	4	I
205751_at	0	0	0			205751_at	24	70.5882	-73.8462	4	I
222420_s_at	0	0	0			222420_s_at	24	70.5882	-73.8462	4	I
225239_at	0	0	0			225239_at	24	70.5882	-73.8462	4	I
231205_at	0	0	0			231205_at	24	70.5882	-73.8462	4	I
234232_at	0	0	0			234232_at	24	70.5882	-73.8462	4	I
235084_x_at	0	0	0			235084_x_at	24	70.5882	-73.8462	4	I
239622_at	0	0	0			239622_at	24	70.5882	-73.8462	4	I
240470_at	0	0	0			240470_at	24	70.5882	-73.8462	4	I
242693_at	0	0	0			242693_at	24	70.5882	-73.8462	4	I
244842_x_at	0	0	0			244842_x_at	24	70.5882	-73.8462	4	I
1556621_a_at	-0.5	-1.96078	1.5625			1556621_a_at	24	70.5882	-73.8462	4	I
230945_at	-1	-3.92157	3.125			230945_at	24	70.5882	-73.8462	4	I
242279_at	-1	-3.92157	3.125			242279_at	24	70.5882	-73.8462	4	I
205923_at	-2	-7.84314	6.25			205923_at	24	70.5882	-73.8462	4	I
226085_at	-2	-7.84314	6.25			226085_at	24	70.5882	-73.8462	4	I
232096_x_at	-7.5	-29.4118	23.4375			232096_x_at	24	70.5882	-73.8462	4	I
240544_at	8	31.3725	-25			240544_at	23.5	69.1176	-72.3077	4	I
236919_at	6	23.5294	-18.75			236919_at	23.5	69.1176	-72.3077	4	I
239724_at	6	23.5294	-18.75			239724_at	23.5	69.1176	-72.3077	4	I
1570621_at	4.5	17.6471	-14.0625			1570621_at	23.5	69.1176	-72.3077	4	I
217536_x_at	4.5	17.6471	-14.0625			217536_x_at	23.5	69.1176	-72.3077	4	I
1562495_at	3.5	13.7255	-10.9375			1562495_at	23.5	69.1176	-72.3077	4	I
213328_at	2	7.84314	-6.25			213328_at	23.5	69.1176	-72.3077	4	I
215852_x_at	1	3.92157	-3.125			215852_x_at	23.5	69.1176	-72.3077	4	I
203794_at	0	0	0			203794_at	23.5	69.1176	-72.3077	4	I
210464_at	0	0	0			210464_at	23.5	69.1176	-72.3077	4	I
213350_at	0	0	0			213350_at	23.5	69.1176	-72.3077	4	I
214153_at	0	0	0			214153_at	23.5	69.1176	-72.3077	4	I
214312_at	0	0	0			214312_at	23.5	69.1176	-72.3077	4	I
216738_at	0	0	0			216738_at	23.5	69.1176	-72.3077	4	I
232169_x_at	0	0	0			232169_x_at	23.5	69.1176	-72.3077	4	I
236293_at	0	0	0			236293_at	23.5	69.1176	-72.3077	4	I
236681_at	0	0	0			236681_at	23.5	69.1176	-72.3077	4	I
240461_at	0	0	0			240461_at	23.5	69.1176	-72.3077	4	I
241192_at	0	0	0			241192_at	23.5	69.1176	-72.3077	4	I
214388_at	-0.5	-1.96078	1.5625			214388_at	23.5	69.1176	-72.3077	4	I
244090_at	-0.5	-1.96078	1.5625			244090_at	23.5	69.1176	-72.3077	4	I
209062_x_at	-1	-3.92157	3.125			209062_x_at	23.5	69.1176	-72.3077	4	I
206291_at	-3.5	-13.7255	10.9375			206291_at	23.5	69.1176	-72.3077	4	I
240839_at	-3.5	-13.7255	10.9375			240839_at	23.5	69.1176	-72.3077	4	I
233389_at	6	23.5294	-18.75			233389_at	23	67.6471	-70.7692	4	I
1552900_a_at	5.5	21.5686	-17.1875			1552900_a_at	23	67.6471	-70.7692	4	I
1569834_at	4	15.6863	-12.5			1569834_at	23	67.6471	-70.7692	4	I
243821_at	4	15.6863	-12.5			243821_at	23	67.6471	-70.7692	4	I
1563536_at	3	11.7647	-9.375			1563536_at	23	67.6471	-70.7692	4	I
237932_at	1.5	5.88235	-4.6875			237932_at	23	67.6471	-70.7692	4	I
242890_at	1.5	5.88235	-4.6875			242890_at	23	67.6471	-70.7692	4	I
1553506_at	1	3.92157	-3.125			1553506_at	23	67.6471	-70.7692	4	I
237908_at	1	3.92157	-3.125			237908_at	23	67.6471	-70.7692	4	I
242453_at	1	3.92157	-3.125			242453_at	23	67.6471	-70.7692	4	I
232206_at	0.5	1.96078	-1.5625			232206_at	23	67.6471	-70.7692	4	I
1558732_at	0	0	0			1558732_at	23	67.6471	-70.7692	4	I
1563659_at	0	0	0			1563659_at	23	67.6471	-70.7692	4	I
1569396_at	0	0	0			1569396_at	23	67.6471	-70.7692	4	I
1569912_at	0	0	0			1569912_at	23	67.6471	-70.7692	4	I
205998_x_at	0	0	0			205998_x_at	23	67.6471	-70.7692	4	I
208098_at	0	0	0			208098_at	23	67.6471	-70.7692	4	I
221419_s_at	0	0	0			221419_s_at	23	67.6471	-70.7692	4	I
224288_x_at	0	0	0			224288_x_at	23	67.6471	-70.7692	4	I
229115_at	0	0	0			229115_at	23	67.6471	-70.7692	4	I
230602_at	0	0	0			230602_at	23	67.6471	-70.7692	4	I
236676_at	0	0	0			236676_at	23	67.6471	-70.7692	4	I
240475_at	0	0	0			240475_at	23	67.6471	-70.7692	4	I
242936_at	0	0	0			242936_at	23	67.6471	-70.7692	4	I
243352_at	0	0	0			243352_at	23	67.6471	-70.7692	4	I
244541_x_at	0	0	0			244541_x_at	23	67.6471	-70.7692	4	I
244787_at	0	0	0			244787_at	23	67.6471	-70.7692	4	I
244208_at	-0.5	-1.96078	1.5625			244208_at	23	67.6471	-70.7692	4	I
215605_at	-1	-3.92157	3.125			215605_at	23	67.6471	-70.7692	4	I
220234_at	-1	-3.92157	3.125			220234_at	23	67.6471	-70.7692	4	I
222282_at	-1	-3.92157	3.125			222282_at	23	67.6471	-70.7692	4	I
244610_x_at	-2.5	-9.80392	7.8125			244610_x_at	23	67.6471	-70.7692	4	I
242874_at	-4	-15.6863	12.5			242874_at	23	67.6471	-70.7692	4	I
1555374_at	-4.5	-17.6471	14.0625			1555374_at	23	67.6471	-70.7692	4	I
236799_at	-8.5	-33.3333	26.5625			236799_at	23	67.6471	-70.7692	4	I
229752_at	7.5	29.4118	-23.4375			229752_at	22.5	66.1765	-69.2308	4	I
244508_at	6.5	25.4902	-20.3125			244508_at	22.5	66.1765	-69.2308	4	I
229571_at	6	23.5294	-18.75			229571_at	22.5	66.1765	-69.2308	4	I
217695_x_at	5	19.6078	-15.625			217695_x_at	22.5	66.1765	-69.2308	4	I
240818_at	5	19.6078	-15.625			240818_at	22.5	66.1765	-69.2308	4	I
241294_at	5	19.6078	-15.625			241294_at	22.5	66.1765	-69.2308	4	I
1557374_at	4.5	17.6471	-14.0625			1557374_at	22.5	66.1765	-69.2308	4	I
222351_at	4	15.6863	-12.5			222351_at	22.5	66.1765	-69.2308	4	I
244622_at	4	15.6863	-12.5			244622_at	22.5	66.1765	-69.2308	4	I
242737_at	2	7.84314	-6.25			242737_at	22.5	66.1765	-69.2308	4	I
215182_x_at	1.5	5.88235	-4.6875			215182_x_at	22.5	66.1765	-69.2308	4	I
229311_at	1.5	5.88235	-4.6875			229311_at	22.5	66.1765	-69.2308	4	I
1553462_at	1	3.92157	-3.125			1553462_at	22.5	66.1765	-69.2308	4	I
1566115_at	1	3.92157	-3.125			1566115_at	22.5	66.1765	-69.2308	4	I
239458_at	1	3.92157	-3.125			239458_at	22.5	66.1765	-69.2308	4	I
212291_at	0.5	1.96078	-1.5625			212291_at	22.5	66.1765	-69.2308	4	I
1316_at	0	0	0			1316_at	22.5	66.1765	-69.2308	4	I
1557566_at	0	0	0			1557566_at	22.5	66.1765	-69.2308	4	I
1570625_at	0	0	0			1570625_at	22.5	66.1765	-69.2308	4	I
207365_x_at	0	0	0			207365_x_at	22.5	66.1765	-69.2308	4	I
211371_at	0	0	0			211371_at	22.5	66.1765	-69.2308	4	I
213998_s_at	0	0	0			213998_s_at	22.5	66.1765	-69.2308	4	I
216006_at	0	0	0			216006_at	22.5	66.1765	-69.2308	4	I
220793_at	0	0	0			220793_at	22.5	66.1765	-69.2308	4	I
222372_at	0	0	0			222372_at	22.5	66.1765	-69.2308	4	I
227384_s_at	0	0	0			227384_s_at	22.5	66.1765	-69.2308	4	I
229343_at	0	0	0			229343_at	22.5	66.1765	-69.2308	4	I
235838_at	0	0	0			235838_at	22.5	66.1765	-69.2308	4	I
236199_at	0	0	0			236199_at	22.5	66.1765	-69.2308	4	I
242400_at	0	0	0			242400_at	22.5	66.1765	-69.2308	4	I
243499_at	0	0	0			243499_at	22.5	66.1765	-69.2308	4	I
244822_at	0	0	0			244822_at	22.5	66.1765	-69.2308	4	I
232344_at	-0.5	-1.96078	1.5625			232344_at	22.5	66.1765	-69.2308	4	I
232814_x_at	-0.5	-1.96078	1.5625			232814_x_at	22.5	66.1765	-69.2308	4	I
244473_at	-0.5	-1.96078	1.5625			244473_at	22.5	66.1765	-69.2308	4	I
1559142_at	-1	-3.92157	3.125			1559142_at	22.5	66.1765	-69.2308	4	I
209633_at	-1.5	-5.88235	4.6875			209633_at	22.5	66.1765	-69.2308	4	I
232916_at	-1.5	-5.88235	4.6875			232916_at	22.5	66.1765	-69.2308	4	I
203692_s_at	-2.5	-9.80392	7.8125			203692_s_at	22.5	66.1765	-69.2308	4	I
212758_s_at	-3	-11.7647	9.375			212758_s_at	22.5	66.1765	-69.2308	4	I
232522_at	-4	-15.6863	12.5			232522_at	22.5	66.1765	-69.2308	4	I
1566917_at	-5	-19.6078	15.625			1566917_at	22.5	66.1765	-69.2308	4	I
243640_x_at	-5	-19.6078	15.625			243640_x_at	22.5	66.1765	-69.2308	4	I
1560306_at	8	31.3725	-25			1560306_at	22	64.7059	-67.6923	4	I
1565597_at	8	31.3725	-25			1565597_at	22	64.7059	-67.6923	4	I
228712_at	7	27.451	-21.875			228712_at	22	64.7059	-67.6923	4	I
233578_at	6	23.5294	-18.75			233578_at	22	64.7059	-67.6923	4	I
220814_at	5.5	21.5686	-17.1875			220814_at	22	64.7059	-67.6923	4	I
1552463_at	5	19.6078	-15.625			1552463_at	22	64.7059	-67.6923	4	I
225345_s_at	5	19.6078	-15.625			225345_s_at	22	64.7059	-67.6923	4	I
234135_x_at	5	19.6078	-15.625			234135_x_at	22	64.7059	-67.6923	4	I
240482_at	5	19.6078	-15.625			240482_at	22	64.7059	-67.6923	4	I
241226_at	5	19.6078	-15.625			241226_at	22	64.7059	-67.6923	4	I
237943_at	4.5	17.6471	-14.0625			237943_at	22	64.7059	-67.6923	4	I
1554957_at	4	15.6863	-12.5			1554957_at	22	64.7059	-67.6923	4	I
222234_s_at	3.5	13.7255	-10.9375			222234_s_at	22	64.7059	-67.6923	4	I
1564430_at	2.5	9.80392	-7.8125			1564430_at	22	64.7059	-67.6923	4	I
208297_s_at	2.5	9.80392	-7.8125			208297_s_at	22	64.7059	-67.6923	4	I
230000_at	2	7.84314	-6.25			230000_at	22	64.7059	-67.6923	4	I
243304_at	2	7.84314	-6.25			243304_at	22	64.7059	-67.6923	4	I
209703_x_at	1.5	5.88235	-4.6875			209703_x_at	22	64.7059	-67.6923	4	I
210072_at	1	3.92157	-3.125			210072_at	22	64.7059	-67.6923	4	I
211463_at	1	3.92157	-3.125			211463_at	22	64.7059	-67.6923	4	I
222214_at	1	3.92157	-3.125			222214_at	22	64.7059	-67.6923	4	I
234940_s_at	1	3.92157	-3.125			234940_s_at	22	64.7059	-67.6923	4	I
236659_x_at	1	3.92157	-3.125			236659_x_at	22	64.7059	-67.6923	4	I
237258_at	1	3.92157	-3.125			237258_at	22	64.7059	-67.6923	4	I
203096_s_at	0.5	1.96078	-1.5625			203096_s_at	22	64.7059	-67.6923	4	I
224631_at	0.5	1.96078	-1.5625			224631_at	22	64.7059	-67.6923	4	I
232768_at	0.5	1.96078	-1.5625			232768_at	22	64.7059	-67.6923	4	I
243359_at	0.5	1.96078	-1.5625			243359_at	22	64.7059	-67.6923	4	I
1555446_s_at	0	0	0			1555446_s_at	22	64.7059	-67.6923	4	I
1557553_at	0	0	0			1557553_at	22	64.7059	-67.6923	4	I
1557891_s_at	0	0	0			1557891_s_at	22	64.7059	-67.6923	4	I
1561864_at	0	0	0			1561864_at	22	64.7059	-67.6923	4	I
1564537_a_at	0	0	0			1564537_a_at	22	64.7059	-67.6923	4	I
1570339_x_at	0	0	0			1570339_x_at	22	64.7059	-67.6923	4	I
206376_at	0	0	0			206376_at	22	64.7059	-67.6923	4	I
207862_at	0	0	0			207862_at	22	64.7059	-67.6923	4	I
209193_at	0	0	0			209193_at	22	64.7059	-67.6923	4	I
215788_at	0	0	0			215788_at	22	64.7059	-67.6923	4	I
216059_at	0	0	0			216059_at	22	64.7059	-67.6923	4	I
220415_at	0	0	0			220415_at	22	64.7059	-67.6923	4	I
233449_at	0	0	0			233449_at	22	64.7059	-67.6923	4	I
235712_at	0	0	0			235712_at	22	64.7059	-67.6923	4	I
238033_at	0	0	0			238033_at	22	64.7059	-67.6923	4	I
240171_at	0	0	0			240171_at	22	64.7059	-67.6923	4	I
241630_at	0	0	0			241630_at	22	64.7059	-67.6923	4	I
216739_at	-0.5	-1.96078	1.5625			216739_at	22	64.7059	-67.6923	4	I
231005_at	-0.5	-1.96078	1.5625			231005_at	22	64.7059	-67.6923	4	I
239167_at	-0.5	-1.96078	1.5625			239167_at	22	64.7059	-67.6923	4	I
1570082_x_at	-1	-3.92157	3.125			1570082_x_at	22	64.7059	-67.6923	4	I
206211_at	-1	-3.92157	3.125			206211_at	22	64.7059	-67.6923	4	I
215092_s_at	-1	-3.92157	3.125			215092_s_at	22	64.7059	-67.6923	4	I
232064_at	-1	-3.92157	3.125			232064_at	22	64.7059	-67.6923	4	I
232345_at	-1	-3.92157	3.125			232345_at	22	64.7059	-67.6923	4	I
232644_x_at	-1	-3.92157	3.125			232644_x_at	22	64.7059	-67.6923	4	I
244256_at	-1	-3.92157	3.125			244256_at	22	64.7059	-67.6923	4	I
240145_at	-1.5	-5.88235	4.6875			240145_at	22	64.7059	-67.6923	4	I
244072_at	-1.5	-5.88235	4.6875			244072_at	22	64.7059	-67.6923	4	I
221555_x_at	-2	-7.84314	6.25			221555_x_at	22	64.7059	-67.6923	4	I
236410_x_at	-2	-7.84314	6.25			236410_x_at	22	64.7059	-67.6923	4	I
239701_at	-2	-7.84314	6.25			239701_at	22	64.7059	-67.6923	4	I
208364_at	-2.5	-9.80392	7.8125			208364_at	22	64.7059	-67.6923	4	I
230775_s_at	-3	-11.7647	9.375			230775_s_at	22	64.7059	-67.6923	4	I
237184_at	-5.5	-21.5686	17.1875			237184_at	22	64.7059	-67.6923	4	I
242076_at	7	27.451	-21.875			242076_at	21.5	63.2353	-66.1538	4	I
214305_s_at	6	23.5294	-18.75			214305_s_at	21.5	63.2353	-66.1538	4	I
222945_x_at	6	23.5294	-18.75			222945_x_at	21.5	63.2353	-66.1538	4	I
222179_at	4.5	17.6471	-14.0625			222179_at	21.5	63.2353	-66.1538	4	I
204270_at	4	15.6863	-12.5			204270_at	21.5	63.2353	-66.1538	4	I
243878_at	3	11.7647	-9.375			243878_at	21.5	63.2353	-66.1538	4	I
1570194_x_at	2.5	9.80392	-7.8125			1570194_x_at	21.5	63.2353	-66.1538	4	I
207133_x_at	2.5	9.80392	-7.8125			207133_x_at	21.5	63.2353	-66.1538	4	I
214368_at	2.5	9.80392	-7.8125			214368_at	21.5	63.2353	-66.1538	4	I
239695_at	2.5	9.80392	-7.8125			239695_at	21.5	63.2353	-66.1538	4	I
243629_x_at	2	7.84314	-6.25			243629_x_at	21.5	63.2353	-66.1538	4	I
239661_at	1.5	5.88235	-4.6875			239661_at	21.5	63.2353	-66.1538	4	I
1556373_a_at	1	3.92157	-3.125			1556373_a_at	21.5	63.2353	-66.1538	4	I
224105_x_at	1	3.92157	-3.125			224105_x_at	21.5	63.2353	-66.1538	4	I
223161_at	0.5	1.96078	-1.5625			223161_at	21.5	63.2353	-66.1538	4	I
1554759_at	0	0	0			1554759_at	21.5	63.2353	-66.1538	4	I
1569477_at	0	0	0			1569477_at	21.5	63.2353	-66.1538	4	I
202267_at	0	0	0			202267_at	21.5	63.2353	-66.1538	4	I
209226_s_at	0	0	0			209226_s_at	21.5	63.2353	-66.1538	4	I
210943_s_at	0	0	0			210943_s_at	21.5	63.2353	-66.1538	4	I
211992_at	0	0	0			211992_at	21.5	63.2353	-66.1538	4	I
215018_at	0	0	0			215018_at	21.5	63.2353	-66.1538	4	I
216592_at	0	0	0			216592_at	21.5	63.2353	-66.1538	4	I
216643_at	0	0	0			216643_at	21.5	63.2353	-66.1538	4	I
221384_at	0	0	0			221384_at	21.5	63.2353	-66.1538	4	I
221441_at	0	0	0			221441_at	21.5	63.2353	-66.1538	4	I
231830_x_at	0	0	0			231830_x_at	21.5	63.2353	-66.1538	4	I
236876_at	0	0	0			236876_at	21.5	63.2353	-66.1538	4	I
238558_at	0	0	0			238558_at	21.5	63.2353	-66.1538	4	I
241161_at	0	0	0			241161_at	21.5	63.2353	-66.1538	4	I
243830_at	0	0	0			243830_at	21.5	63.2353	-66.1538	4	I
244197_x_at	0	0	0			244197_x_at	21.5	63.2353	-66.1538	4	I
244366_at	0	0	0			244366_at	21.5	63.2353	-66.1538	4	I
244836_at	0	0	0			244836_at	21.5	63.2353	-66.1538	4	I
230085_at	-1	-3.92157	3.125			230085_at	21.5	63.2353	-66.1538	4	I
232726_at	-1	-3.92157	3.125			232726_at	21.5	63.2353	-66.1538	4	I
236368_at	-1	-3.92157	3.125			236368_at	21.5	63.2353	-66.1538	4	I
243853_at	-1	-3.92157	3.125			243853_at	21.5	63.2353	-66.1538	4	I
215392_at	-1.5	-5.88235	4.6875			215392_at	21.5	63.2353	-66.1538	4	I
244578_at	-2	-7.84314	6.25			244578_at	21.5	63.2353	-66.1538	4	I
213788_s_at	-3	-11.7647	9.375			213788_s_at	21.5	63.2353	-66.1538	4	I
213814_s_at	-3.5	-13.7255	10.9375			213814_s_at	21.5	63.2353	-66.1538	4	I
235789_at	-3.5	-13.7255	10.9375			235789_at	21.5	63.2353	-66.1538	4	I
241978_at	-4.5	-17.6471	14.0625			241978_at	21.5	63.2353	-66.1538	4	I
231149_s_at	-6	-23.5294	18.75			231149_s_at	21.5	63.2353	-66.1538	4	I
242897_at	-7	-27.451	21.875			242897_at	21.5	63.2353	-66.1538	4	I
227000_at	-10.5	-41.1765	32.8125			227000_at	21.5	63.2353	-66.1538	4	I
239213_at	8	31.3725	-25			239213_at	21	61.7647	-64.6154	4	I
241955_at	8	31.3725	-25			241955_at	21	61.7647	-64.6154	4	I
227101_at	7.5	29.4118	-23.4375			227101_at	21	61.7647	-64.6154	4	I
1567045_at	7	27.451	-21.875			1567045_at	21	61.7647	-64.6154	4	I
233819_s_at	7	27.451	-21.875			233819_s_at	21	61.7647	-64.6154	4	I
238424_at	6	23.5294	-18.75			238424_at	21	61.7647	-64.6154	4	I
220521_s_at	5	19.6078	-15.625			220521_s_at	21	61.7647	-64.6154	4	I
237953_at	4.5	17.6471	-14.0625			237953_at	21	61.7647	-64.6154	4	I
239197_s_at	4.5	17.6471	-14.0625			239197_s_at	21	61.7647	-64.6154	4	I
244267_at	4	15.6863	-12.5			244267_at	21	61.7647	-64.6154	4	I
233240_at	3.5	13.7255	-10.9375			233240_at	21	61.7647	-64.6154	4	I
239954_at	3.5	13.7255	-10.9375			239954_at	21	61.7647	-64.6154	4	I
216882_s_at	3	11.7647	-9.375			216882_s_at	21	61.7647	-64.6154	4	I
239637_at	3	11.7647	-9.375			239637_at	21	61.7647	-64.6154	4	I
213162_at	1	3.92157	-3.125			213162_at	21	61.7647	-64.6154	4	I
234693_at	1	3.92157	-3.125			234693_at	21	61.7647	-64.6154	4	I
235633_at	1	3.92157	-3.125			235633_at	21	61.7647	-64.6154	4	I
228582_x_at	0.5	1.96078	-1.5625			228582_x_at	21	61.7647	-64.6154	4	I
239555_at	0.5	1.96078	-1.5625			239555_at	21	61.7647	-64.6154	4	I
1557022_at	0	0	0			1557022_at	21	61.7647	-64.6154	4	I
1557710_at	0	0	0			1557710_at	21	61.7647	-64.6154	4	I
1560108_at	0	0	0			1560108_at	21	61.7647	-64.6154	4	I
1561534_at	0	0	0			1561534_at	21	61.7647	-64.6154	4	I
1562457_at	0	0	0			1562457_at	21	61.7647	-64.6154	4	I
1566694_at	0	0	0			1566694_at	21	61.7647	-64.6154	4	I
204131_s_at	0	0	0			204131_s_at	21	61.7647	-64.6154	4	I
206061_s_at	0	0	0			206061_s_at	21	61.7647	-64.6154	4	I
206320_s_at	0	0	0			206320_s_at	21	61.7647	-64.6154	4	I
206802_at	0	0	0			206802_at	21	61.7647	-64.6154	4	I
207424_at	0	0	0			207424_at	21	61.7647	-64.6154	4	I
209534_x_at	0	0	0			209534_x_at	21	61.7647	-64.6154	4	I
209678_s_at	0	0	0			209678_s_at	21	61.7647	-64.6154	4	I
211886_s_at	0	0	0			211886_s_at	21	61.7647	-64.6154	4	I
217713_x_at	0	0	0			217713_x_at	21	61.7647	-64.6154	4	I
218293_x_at	0	0	0			218293_x_at	21	61.7647	-64.6154	4	I
221316_at	0	0	0			221316_at	21	61.7647	-64.6154	4	I
222940_at	0	0	0			222940_at	21	61.7647	-64.6154	4	I
230533_at	0	0	0			230533_at	21	61.7647	-64.6154	4	I
231626_at	0	0	0			231626_at	21	61.7647	-64.6154	4	I
232176_at	0	0	0			232176_at	21	61.7647	-64.6154	4	I
238170_at	0	0	0			238170_at	21	61.7647	-64.6154	4	I
238619_at	0	0	0			238619_at	21	61.7647	-64.6154	4	I
243537_at	0	0	0			243537_at	21	61.7647	-64.6154	4	I
244358_at	0	0	0			244358_at	21	61.7647	-64.6154	4	I
1565716_at	-0.5	-1.96078	1.5625			1565716_at	21	61.7647	-64.6154	4	I
210848_at	-0.5	-1.96078	1.5625			210848_at	21	61.7647	-64.6154	4	I
215342_s_at	-0.5	-1.96078	1.5625			215342_s_at	21	61.7647	-64.6154	4	I
233876_at	-0.5	-1.96078	1.5625			233876_at	21	61.7647	-64.6154	4	I
239742_at	-0.5	-1.96078	1.5625			239742_at	21	61.7647	-64.6154	4	I
208624_s_at	-1	-3.92157	3.125			208624_s_at	21	61.7647	-64.6154	4	I
227576_at	-1	-3.92157	3.125			227576_at	21	61.7647	-64.6154	4	I
1555485_s_at	-1.5	-5.88235	4.6875			1555485_s_at	21	61.7647	-64.6154	4	I
220833_at	-1.5	-5.88235	4.6875			220833_at	21	61.7647	-64.6154	4	I
226232_at	-1.5	-5.88235	4.6875			226232_at	21	61.7647	-64.6154	4	I
203168_at	-2	-7.84314	6.25			203168_at	21	61.7647	-64.6154	4	I
222544_s_at	-2	-7.84314	6.25			222544_s_at	21	61.7647	-64.6154	4	I
243223_at	-2	-7.84314	6.25			243223_at	21	61.7647	-64.6154	4	I
222919_at	-2.5	-9.80392	7.8125			222919_at	21	61.7647	-64.6154	4	I
1563210_at	-3	-11.7647	9.375			1563210_at	21	61.7647	-64.6154	4	I
242505_at	-3	-11.7647	9.375			242505_at	21	61.7647	-64.6154	4	I
208437_at	-4	-15.6863	12.5			208437_at	21	61.7647	-64.6154	4	I
217576_x_at	-5	-19.6078	15.625			217576_x_at	21	61.7647	-64.6154	4	I
221448_s_at	-6	-23.5294	18.75			221448_s_at	21	61.7647	-64.6154	4	I
237009_at	-6.5	-25.4902	20.3125			237009_at	21	61.7647	-64.6154	4	I
219749_at	-7	-27.451	21.875			219749_at	21	61.7647	-64.6154	4	I
227223_at	7	27.451	-21.875			227223_at	20.5	60.2941	-63.0769	4	I
216751_at	6.5	25.4902	-20.3125			216751_at	20.5	60.2941	-63.0769	4	I
1560199_x_at	5	19.6078	-15.625			1560199_x_at	20.5	60.2941	-63.0769	4	I
228602_at	5	19.6078	-15.625			228602_at	20.5	60.2941	-63.0769	4	I
239497_at	5	19.6078	-15.625			239497_at	20.5	60.2941	-63.0769	4	I
206078_at	4.5	17.6471	-14.0625			206078_at	20.5	60.2941	-63.0769	4	I
216012_at	4.5	17.6471	-14.0625			216012_at	20.5	60.2941	-63.0769	4	I
214806_at	4	15.6863	-12.5			214806_at	20.5	60.2941	-63.0769	4	I
236900_x_at	4	15.6863	-12.5			236900_x_at	20.5	60.2941	-63.0769	4	I
1566491_at	3.5	13.7255	-10.9375			1566491_at	20.5	60.2941	-63.0769	4	I
210701_at	3.5	13.7255	-10.9375			210701_at	20.5	60.2941	-63.0769	4	I
223800_s_at	3.5	13.7255	-10.9375			223800_s_at	20.5	60.2941	-63.0769	4	I
237239_at	3.5	13.7255	-10.9375			237239_at	20.5	60.2941	-63.0769	4	I
240498_at	3	11.7647	-9.375			240498_at	20.5	60.2941	-63.0769	4	I
241779_at	2.5	9.80392	-7.8125			241779_at	20.5	60.2941	-63.0769	4	I
236043_at	1.5	5.88235	-4.6875			236043_at	20.5	60.2941	-63.0769	4	I
213146_at	1	3.92157	-3.125			213146_at	20.5	60.2941	-63.0769	4	I
237611_at	1	3.92157	-3.125			237611_at	20.5	60.2941	-63.0769	4	I
206131_at	0.5	1.96078	-1.5625			206131_at	20.5	60.2941	-63.0769	4	I
207401_at	0.5	1.96078	-1.5625			207401_at	20.5	60.2941	-63.0769	4	I
224192_at	0.5	1.96078	-1.5625			224192_at	20.5	60.2941	-63.0769	4	I
227259_at	0.5	1.96078	-1.5625			227259_at	20.5	60.2941	-63.0769	4	I
231572_at	0.5	1.96078	-1.5625			231572_at	20.5	60.2941	-63.0769	4	I
1555434_a_at	0	0	0			1555434_a_at	20.5	60.2941	-63.0769	4	I
1556271_at	0	0	0			1556271_at	20.5	60.2941	-63.0769	4	I
1570372_at	0	0	0			1570372_at	20.5	60.2941	-63.0769	4	I
201392_s_at	0	0	0			201392_s_at	20.5	60.2941	-63.0769	4	I
203475_at	0	0	0			203475_at	20.5	60.2941	-63.0769	4	I
207657_x_at	0	0	0			207657_x_at	20.5	60.2941	-63.0769	4	I
208395_s_at	0	0	0			208395_s_at	20.5	60.2941	-63.0769	4	I
210136_at	0	0	0			210136_at	20.5	60.2941	-63.0769	4	I
210368_at	0	0	0			210368_at	20.5	60.2941	-63.0769	4	I
211254_x_at	0	0	0			211254_x_at	20.5	60.2941	-63.0769	4	I
213494_s_at	0	0	0			213494_s_at	20.5	60.2941	-63.0769	4	I
214540_at	0	0	0			214540_at	20.5	60.2941	-63.0769	4	I
214722_at	0	0	0			214722_at	20.5	60.2941	-63.0769	4	I
215978_x_at	0	0	0			215978_x_at	20.5	60.2941	-63.0769	4	I
219328_at	0	0	0			219328_at	20.5	60.2941	-63.0769	4	I
221150_at	0	0	0			221150_at	20.5	60.2941	-63.0769	4	I
224346_at	0	0	0			224346_at	20.5	60.2941	-63.0769	4	I
226476_s_at	0	0	0			226476_s_at	20.5	60.2941	-63.0769	4	I
229439_s_at	0	0	0			229439_s_at	20.5	60.2941	-63.0769	4	I
231267_at	0	0	0			231267_at	20.5	60.2941	-63.0769	4	I
234078_at	0	0	0			234078_at	20.5	60.2941	-63.0769	4	I
238383_at	0	0	0			238383_at	20.5	60.2941	-63.0769	4	I
238534_at	0	0	0			238534_at	20.5	60.2941	-63.0769	4	I
242436_at	0	0	0			242436_at	20.5	60.2941	-63.0769	4	I
213919_at	-0.5	-1.96078	1.5625			213919_at	20.5	60.2941	-63.0769	4	I
231470_at	-0.5	-1.96078	1.5625			231470_at	20.5	60.2941	-63.0769	4	I
1563087_at	-1	-3.92157	3.125			1563087_at	20.5	60.2941	-63.0769	4	I
206048_at	-1	-3.92157	3.125			206048_at	20.5	60.2941	-63.0769	4	I
225115_at	-1	-3.92157	3.125			225115_at	20.5	60.2941	-63.0769	4	I
239234_at	-1	-3.92157	3.125			239234_at	20.5	60.2941	-63.0769	4	I
239600_at	-1	-3.92157	3.125			239600_at	20.5	60.2941	-63.0769	4	I
1556925_at	-1.5	-5.88235	4.6875			1556925_at	20.5	60.2941	-63.0769	4	I
212763_at	-1.5	-5.88235	4.6875			212763_at	20.5	60.2941	-63.0769	4	I
226313_at	-1.5	-5.88235	4.6875			226313_at	20.5	60.2941	-63.0769	4	I
240019_at	-1.5	-5.88235	4.6875			240019_at	20.5	60.2941	-63.0769	4	I
243051_at	-1.5	-5.88235	4.6875			243051_at	20.5	60.2941	-63.0769	4	I
237741_at	-2.5	-9.80392	7.8125			237741_at	20.5	60.2941	-63.0769	4	I
243611_at	-3	-11.7647	9.375			243611_at	20.5	60.2941	-63.0769	4	I
1566150_at	-3.5	-13.7255	10.9375			1566150_at	20.5	60.2941	-63.0769	4	I
214287_s_at	-4	-15.6863	12.5			214287_s_at	20.5	60.2941	-63.0769	4	I
235894_at	6.5	25.4902	-20.3125			235894_at	20	58.8235	-61.5385	4	I
241896_at	6.5	25.4902	-20.3125			241896_at	20	58.8235	-61.5385	4	I
215137_at	6	23.5294	-18.75			215137_at	20	58.8235	-61.5385	4	I
230002_at	6	23.5294	-18.75			230002_at	20	58.8235	-61.5385	4	I
1553871_at	5	19.6078	-15.625			1553871_at	20	58.8235	-61.5385	4	I
241155_at	5	19.6078	-15.625			241155_at	20	58.8235	-61.5385	4	I
1555463_a_at	4	15.6863	-12.5			1555463_a_at	20	58.8235	-61.5385	4	I
241508_at	4	15.6863	-12.5			241508_at	20	58.8235	-61.5385	4	I
210500_at	3.5	13.7255	-10.9375			210500_at	20	58.8235	-61.5385	4	I
219500_at	3	11.7647	-9.375			219500_at	20	58.8235	-61.5385	4	I
237393_at	2.5	9.80392	-7.8125			237393_at	20	58.8235	-61.5385	4	I
219976_at	2	7.84314	-6.25			219976_at	20	58.8235	-61.5385	4	I
240541_at	2	7.84314	-6.25			240541_at	20	58.8235	-61.5385	4	I
236109_at	1.5	5.88235	-4.6875			236109_at	20	58.8235	-61.5385	4	I
242889_x_at	1.5	5.88235	-4.6875			242889_x_at	20	58.8235	-61.5385	4	I
1562009_a_at	0.5	1.96078	-1.5625			1562009_a_at	20	58.8235	-61.5385	4	I
1563597_at	0.5	1.96078	-1.5625			1563597_at	20	58.8235	-61.5385	4	I
233185_at	0.5	1.96078	-1.5625			233185_at	20	58.8235	-61.5385	4	I
1552854_a_at	0	0	0			1552854_a_at	20	58.8235	-61.5385	4	I
1553347_s_at	0	0	0			1553347_s_at	20	58.8235	-61.5385	4	I
1557877_s_at	0	0	0			1557877_s_at	20	58.8235	-61.5385	4	I
1560309_s_at	0	0	0			1560309_s_at	20	58.8235	-61.5385	4	I
1561065_at	0	0	0			1561065_at	20	58.8235	-61.5385	4	I
1566677_at	0	0	0			1566677_at	20	58.8235	-61.5385	4	I
1569843_at	0	0	0			1569843_at	20	58.8235	-61.5385	4	I
201418_s_at	0	0	0			201418_s_at	20	58.8235	-61.5385	4	I
205656_at	0	0	0			205656_at	20	58.8235	-61.5385	4	I
206056_x_at	0	0	0			206056_x_at	20	58.8235	-61.5385	4	I
207756_at	0	0	0			207756_at	20	58.8235	-61.5385	4	I
208390_s_at	0	0	0			208390_s_at	20	58.8235	-61.5385	4	I
211030_s_at	0	0	0			211030_s_at	20	58.8235	-61.5385	4	I
211074_at	0	0	0			211074_at	20	58.8235	-61.5385	4	I
213770_at	0	0	0			213770_at	20	58.8235	-61.5385	4	I
216469_at	0	0	0			216469_at	20	58.8235	-61.5385	4	I
228554_at	0	0	0			228554_at	20	58.8235	-61.5385	4	I
228673_s_at	0	0	0			228673_s_at	20	58.8235	-61.5385	4	I
230035_at	0	0	0			230035_at	20	58.8235	-61.5385	4	I
230180_at	0	0	0			230180_at	20	58.8235	-61.5385	4	I
231333_at	0	0	0			231333_at	20	58.8235	-61.5385	4	I
231387_at	0	0	0			231387_at	20	58.8235	-61.5385	4	I
231490_at	0	0	0			231490_at	20	58.8235	-61.5385	4	I
231740_at	0	0	0			231740_at	20	58.8235	-61.5385	4	I
233867_at	0	0	0			233867_at	20	58.8235	-61.5385	4	I
233987_at	0	0	0			233987_at	20	58.8235	-61.5385	4	I
234414_at	0	0	0			234414_at	20	58.8235	-61.5385	4	I
235708_at	0	0	0			235708_at	20	58.8235	-61.5385	4	I
236669_at	0	0	0			236669_at	20	58.8235	-61.5385	4	I
237286_at	0	0	0			237286_at	20	58.8235	-61.5385	4	I
238642_at	0	0	0			238642_at	20	58.8235	-61.5385	4	I
238959_at	0	0	0			238959_at	20	58.8235	-61.5385	4	I
239509_at	0	0	0			239509_at	20	58.8235	-61.5385	4	I
241761_at	0	0	0			241761_at	20	58.8235	-61.5385	4	I
243168_at	0	0	0			243168_at	20	58.8235	-61.5385	4	I
244364_at	0	0	0			244364_at	20	58.8235	-61.5385	4	I
244448_at	0	0	0			244448_at	20	58.8235	-61.5385	4	I
37892_at	0	0	0			37892_at	20	58.8235	-61.5385	4	I
1566953_x_at	-0.5	-1.96078	1.5625			1566953_x_at	20	58.8235	-61.5385	4	I
208067_x_at	-0.5	-1.96078	1.5625			208067_x_at	20	58.8235	-61.5385	4	I
214464_at	-0.5	-1.96078	1.5625			214464_at	20	58.8235	-61.5385	4	I
220126_at	-0.5	-1.96078	1.5625			220126_at	20	58.8235	-61.5385	4	I
220859_at	-0.5	-1.96078	1.5625			220859_at	20	58.8235	-61.5385	4	I
1559497_at	-1	-3.92157	3.125			1559497_at	20	58.8235	-61.5385	4	I
1565598_at	-1	-3.92157	3.125			1565598_at	20	58.8235	-61.5385	4	I
241501_at	-1	-3.92157	3.125			241501_at	20	58.8235	-61.5385	4	I
241791_at	-1	-3.92157	3.125			241791_at	20	58.8235	-61.5385	4	I
233126_s_at	-1.5	-5.88235	4.6875			233126_s_at	20	58.8235	-61.5385	4	I
1554690_a_at	-2	-7.84314	6.25			1554690_a_at	20	58.8235	-61.5385	4	I
217632_at	-3	-11.7647	9.375			217632_at	20	58.8235	-61.5385	4	I
240423_at	-4	-15.6863	12.5			240423_at	20	58.8235	-61.5385	4	I
244568_at	-4	-15.6863	12.5			244568_at	20	58.8235	-61.5385	4	I
228796_at	-5	-19.6078	15.625			228796_at	20	58.8235	-61.5385	4	I
241685_x_at	-5.5	-21.5686	17.1875			241685_x_at	20	58.8235	-61.5385	4	I
221138_s_at	-6	-23.5294	18.75			221138_s_at	20	58.8235	-61.5385	4	I
243244_at	-10.5	-41.1765	32.8125			243244_at	20	58.8235	-61.5385	4	I
1553204_at	8	31.3725	-25			1553204_at	19.5	57.3529	-60	4	I
207728_at	8	31.3725	-25			207728_at	19.5	57.3529	-60	4	I
211000_s_at	7.5	29.4118	-23.4375			211000_s_at	19.5	57.3529	-60	4	I
243667_at	7	27.451	-21.875			243667_at	19.5	57.3529	-60	4	I
1552665_at	6.5	25.4902	-20.3125			1552665_at	19.5	57.3529	-60	4	I
243474_at	6	23.5294	-18.75			243474_at	19.5	57.3529	-60	4	I
225937_at	5.5	21.5686	-17.1875			225937_at	19.5	57.3529	-60	4	I
240174_at	5.5	21.5686	-17.1875			240174_at	19.5	57.3529	-60	4	I
234607_at	4.5	17.6471	-14.0625			234607_at	19.5	57.3529	-60	4	I
238698_at	4.5	17.6471	-14.0625			238698_at	19.5	57.3529	-60	4	I
241995_at	4.5	17.6471	-14.0625			241995_at	19.5	57.3529	-60	4	I
1558920_at	4	15.6863	-12.5			1558920_at	19.5	57.3529	-60	4	I
1565888_at	4	15.6863	-12.5			1565888_at	19.5	57.3529	-60	4	I
229216_s_at	4	15.6863	-12.5			229216_s_at	19.5	57.3529	-60	4	I
243842_at	4	15.6863	-12.5			243842_at	19.5	57.3529	-60	4	I
1559949_at	3.5	13.7255	-10.9375			1559949_at	19.5	57.3529	-60	4	I
1569761_x_at	3.5	13.7255	-10.9375			1569761_x_at	19.5	57.3529	-60	4	I
215761_at	3.5	13.7255	-10.9375			215761_at	19.5	57.3529	-60	4	I
230586_s_at	3.5	13.7255	-10.9375			230586_s_at	19.5	57.3529	-60	4	I
237180_at	3.5	13.7255	-10.9375			237180_at	19.5	57.3529	-60	4	I
1562230_at	3	11.7647	-9.375			1562230_at	19.5	57.3529	-60	4	I
243295_at	3	11.7647	-9.375			243295_at	19.5	57.3529	-60	4	I
206206_at	2.5	9.80392	-7.8125			206206_at	19.5	57.3529	-60	4	I
228435_at	2.5	9.80392	-7.8125			228435_at	19.5	57.3529	-60	4	I
1552893_at	2	7.84314	-6.25			1552893_at	19.5	57.3529	-60	4	I
238342_at	2	7.84314	-6.25			238342_at	19.5	57.3529	-60	4	I
239023_at	2	7.84314	-6.25			239023_at	19.5	57.3529	-60	4	I
1557139_at	1.5	5.88235	-4.6875			1557139_at	19.5	57.3529	-60	4	I
205010_at	1.5	5.88235	-4.6875			205010_at	19.5	57.3529	-60	4	I
218523_at	1.5	5.88235	-4.6875			218523_at	19.5	57.3529	-60	4	I
239883_s_at	1.5	5.88235	-4.6875			239883_s_at	19.5	57.3529	-60	4	I
240307_at	1.5	5.88235	-4.6875			240307_at	19.5	57.3529	-60	4	I
206965_at	1	3.92157	-3.125			206965_at	19.5	57.3529	-60	4	I
231391_at	1	3.92157	-3.125			231391_at	19.5	57.3529	-60	4	I
231599_x_at	1	3.92157	-3.125			231599_x_at	19.5	57.3529	-60	4	I
1564317_at	0.5	1.96078	-1.5625			1564317_at	19.5	57.3529	-60	4	I
1552998_at	0	0	0			1552998_at	19.5	57.3529	-60	4	I
1553215_s_at	0	0	0			1553215_s_at	19.5	57.3529	-60	4	I
1558661_at	0	0	0			1558661_at	19.5	57.3529	-60	4	I
1560201_at	0	0	0			1560201_at	19.5	57.3529	-60	4	I
1561400_at	0	0	0			1561400_at	19.5	57.3529	-60	4	I
1561592_at	0	0	0			1561592_at	19.5	57.3529	-60	4	I
1569666_s_at	0	0	0			1569666_s_at	19.5	57.3529	-60	4	I
1569909_at	0	0	0			1569909_at	19.5	57.3529	-60	4	I
206957_at	0	0	0			206957_at	19.5	57.3529	-60	4	I
208120_x_at	0	0	0			208120_x_at	19.5	57.3529	-60	4	I
210618_at	0	0	0			210618_at	19.5	57.3529	-60	4	I
210728_s_at	0	0	0			210728_s_at	19.5	57.3529	-60	4	I
214262_at	0	0	0			214262_at	19.5	57.3529	-60	4	I
214358_at	0	0	0			214358_at	19.5	57.3529	-60	4	I
214580_x_at	0	0	0			214580_x_at	19.5	57.3529	-60	4	I
215347_at	0	0	0			215347_at	19.5	57.3529	-60	4	I
215746_at	0	0	0			215746_at	19.5	57.3529	-60	4	I
218618_s_at	0	0	0			218618_s_at	19.5	57.3529	-60	4	I
219636_s_at	0	0	0			219636_s_at	19.5	57.3529	-60	4	I
220284_at	0	0	0			220284_at	19.5	57.3529	-60	4	I
220677_s_at	0	0	0			220677_s_at	19.5	57.3529	-60	4	I
220747_at	0	0	0			220747_at	19.5	57.3529	-60	4	I
221623_at	0	0	0			221623_at	19.5	57.3529	-60	4	I
224532_at	0	0	0			224532_at	19.5	57.3529	-60	4	I
229341_at	0	0	0			229341_at	19.5	57.3529	-60	4	I
230549_at	0	0	0			230549_at	19.5	57.3529	-60	4	I
231247_s_at	0	0	0			231247_s_at	19.5	57.3529	-60	4	I
231664_at	0	0	0			231664_at	19.5	57.3529	-60	4	I
231735_s_at	0	0	0			231735_s_at	19.5	57.3529	-60	4	I
232189_at	0	0	0			232189_at	19.5	57.3529	-60	4	I
232782_at	0	0	0			232782_at	19.5	57.3529	-60	4	I
234289_x_at	0	0	0			234289_x_at	19.5	57.3529	-60	4	I
235135_at	0	0	0			235135_at	19.5	57.3529	-60	4	I
235661_at	0	0	0			235661_at	19.5	57.3529	-60	4	I
236499_at	0	0	0			236499_at	19.5	57.3529	-60	4	I
238387_s_at	0	0	0			238387_s_at	19.5	57.3529	-60	4	I
238942_at	0	0	0			238942_at	19.5	57.3529	-60	4	I
239226_at	0	0	0			239226_at	19.5	57.3529	-60	4	I
239474_at	0	0	0			239474_at	19.5	57.3529	-60	4	I
239629_at	0	0	0			239629_at	19.5	57.3529	-60	4	I
243763_x_at	0	0	0			243763_x_at	19.5	57.3529	-60	4	I
244849_at	0	0	0			244849_at	19.5	57.3529	-60	4	I
217280_x_at	-0.5	-1.96078	1.5625			217280_x_at	19.5	57.3529	-60	4	I
230058_at	-0.5	-1.96078	1.5625			230058_at	19.5	57.3529	-60	4	I
241696_at	-1	-3.92157	3.125			241696_at	19.5	57.3529	-60	4	I
242780_at	-1	-3.92157	3.125			242780_at	19.5	57.3529	-60	4	I
242859_at	-1	-3.92157	3.125			242859_at	19.5	57.3529	-60	4	I
1562923_at	-1.5	-5.88235	4.6875			1562923_at	19.5	57.3529	-60	4	I
215507_x_at	-1.5	-5.88235	4.6875			215507_x_at	19.5	57.3529	-60	4	I
241092_at	-1.5	-5.88235	4.6875			241092_at	19.5	57.3529	-60	4	I
215484_at	-2	-7.84314	6.25			215484_at	19.5	57.3529	-60	4	I
237351_at	-2.5	-9.80392	7.8125			237351_at	19.5	57.3529	-60	4	I
221525_at	-3	-11.7647	9.375			221525_at	19.5	57.3529	-60	4	I
226999_at	-3	-11.7647	9.375			226999_at	19.5	57.3529	-60	4	I
210869_s_at	-4	-15.6863	12.5			210869_s_at	19.5	57.3529	-60	4	I
230014_at	-4	-15.6863	12.5			230014_at	19.5	57.3529	-60	4	I
237696_at	-4	-15.6863	12.5			237696_at	19.5	57.3529	-60	4	I
238899_at	-4	-15.6863	12.5			238899_at	19.5	57.3529	-60	4	I
1565669_at	-5	-19.6078	15.625			1565669_at	19.5	57.3529	-60	4	I
1557862_at	-5.5	-21.5686	17.1875			1557862_at	19.5	57.3529	-60	4	I
231860_at	-5.5	-21.5686	17.1875			231860_at	19.5	57.3529	-60	4	I
240288_at	-5.5	-21.5686	17.1875			240288_at	19.5	57.3529	-60	4	I
237565_at	-6.5	-25.4902	20.3125			237565_at	19.5	57.3529	-60	4	I
230601_s_at	-7	-27.451	21.875			230601_s_at	19.5	57.3529	-60	4	I
217133_x_at	-8	-31.3725	25			217133_x_at	19.5	57.3529	-60	4	I
226681_at	8	31.3725	-25			226681_at	19	55.8824	-58.4615	4	I
232672_x_at	7.5	29.4118	-23.4375			232672_x_at	19	55.8824	-58.4615	4	I
241300_at	6	23.5294	-18.75			241300_at	19	55.8824	-58.4615	4	I
240859_at	5.5	21.5686	-17.1875			240859_at	19	55.8824	-58.4615	4	I
1555055_at	5	19.6078	-15.625			1555055_at	19	55.8824	-58.4615	4	I
222330_at	5	19.6078	-15.625			222330_at	19	55.8824	-58.4615	4	I
214434_at	4.5	17.6471	-14.0625			214434_at	19	55.8824	-58.4615	4	I
242531_at	3.5	13.7255	-10.9375			242531_at	19	55.8824	-58.4615	4	I
215729_s_at	3	11.7647	-9.375			215729_s_at	19	55.8824	-58.4615	4	I
238293_at	3	11.7647	-9.375			238293_at	19	55.8824	-58.4615	4	I
1558822_at	2.5	9.80392	-7.8125			1558822_at	19	55.8824	-58.4615	4	I
222549_at	2.5	9.80392	-7.8125			222549_at	19	55.8824	-58.4615	4	I
227695_at	2.5	9.80392	-7.8125			227695_at	19	55.8824	-58.4615	4	I
239238_at	2.5	9.80392	-7.8125			239238_at	19	55.8824	-58.4615	4	I
228515_at	2	7.84314	-6.25			228515_at	19	55.8824	-58.4615	4	I
242144_at	2	7.84314	-6.25			242144_at	19	55.8824	-58.4615	4	I
243997_x_at	1.5	5.88235	-4.6875			243997_x_at	19	55.8824	-58.4615	4	I
241644_at	1	3.92157	-3.125			241644_at	19	55.8824	-58.4615	4	I
241736_at	1	3.92157	-3.125			241736_at	19	55.8824	-58.4615	4	I
242398_x_at	1	3.92157	-3.125			242398_x_at	19	55.8824	-58.4615	4	I
1553706_at	0.5	1.96078	-1.5625			1553706_at	19	55.8824	-58.4615	4	I
209749_s_at	0.5	1.96078	-1.5625			209749_s_at	19	55.8824	-58.4615	4	I
213342_at	0.5	1.96078	-1.5625			213342_at	19	55.8824	-58.4615	4	I
239656_at	0.5	1.96078	-1.5625			239656_at	19	55.8824	-58.4615	4	I
1553924_at	0	0	0			1553924_at	19	55.8824	-58.4615	4	I
1556828_at	0	0	0			1556828_at	19	55.8824	-58.4615	4	I
1559311_at	0	0	0			1559311_at	19	55.8824	-58.4615	4	I
1559436_x_at	0	0	0			1559436_x_at	19	55.8824	-58.4615	4	I
1559600_at	0	0	0			1559600_at	19	55.8824	-58.4615	4	I
1562772_a_at	0	0	0			1562772_a_at	19	55.8824	-58.4615	4	I
1563043_at	0	0	0			1563043_at	19	55.8824	-58.4615	4	I
1569054_at	0	0	0			1569054_at	19	55.8824	-58.4615	4	I
1570561_at	0	0	0			1570561_at	19	55.8824	-58.4615	4	I
205303_at	0	0	0			205303_at	19	55.8824	-58.4615	4	I
205969_at	0	0	0			205969_at	19	55.8824	-58.4615	4	I
206029_at	0	0	0			206029_at	19	55.8824	-58.4615	4	I
207235_s_at	0	0	0			207235_s_at	19	55.8824	-58.4615	4	I
211520_s_at	0	0	0			211520_s_at	19	55.8824	-58.4615	4	I
211554_s_at	0	0	0			211554_s_at	19	55.8824	-58.4615	4	I
214514_at	0	0	0			214514_at	19	55.8824	-58.4615	4	I
215577_at	0	0	0			215577_at	19	55.8824	-58.4615	4	I
217057_s_at	0	0	0			217057_s_at	19	55.8824	-58.4615	4	I
218934_s_at	0	0	0			218934_s_at	19	55.8824	-58.4615	4	I
221991_at	0	0	0			221991_at	19	55.8824	-58.4615	4	I
223316_at	0	0	0			223316_at	19	55.8824	-58.4615	4	I
226827_at	0	0	0			226827_at	19	55.8824	-58.4615	4	I
230135_at	0	0	0			230135_at	19	55.8824	-58.4615	4	I
230800_at	0	0	0			230800_at	19	55.8824	-58.4615	4	I
231639_at	0	0	0			231639_at	19	55.8824	-58.4615	4	I
233992_x_at	0	0	0			233992_x_at	19	55.8824	-58.4615	4	I
234594_at	0	0	0			234594_at	19	55.8824	-58.4615	4	I
234859_at	0	0	0			234859_at	19	55.8824	-58.4615	4	I
234881_at	0	0	0			234881_at	19	55.8824	-58.4615	4	I
235922_at	0	0	0			235922_at	19	55.8824	-58.4615	4	I
236216_at	0	0	0			236216_at	19	55.8824	-58.4615	4	I
236761_at	0	0	0			236761_at	19	55.8824	-58.4615	4	I
237555_at	0	0	0			237555_at	19	55.8824	-58.4615	4	I
237735_at	0	0	0			237735_at	19	55.8824	-58.4615	4	I
238184_at	0	0	0			238184_at	19	55.8824	-58.4615	4	I
238364_x_at	0	0	0			238364_x_at	19	55.8824	-58.4615	4	I
239321_at	0	0	0			239321_at	19	55.8824	-58.4615	4	I
240195_at	0	0	0			240195_at	19	55.8824	-58.4615	4	I
240282_at	0	0	0			240282_at	19	55.8824	-58.4615	4	I
240855_at	0	0	0			240855_at	19	55.8824	-58.4615	4	I
241870_at	0	0	0			241870_at	19	55.8824	-58.4615	4	I
243088_at	0	0	0			243088_at	19	55.8824	-58.4615	4	I
243203_at	0	0	0			243203_at	19	55.8824	-58.4615	4	I
243589_at	0	0	0			243589_at	19	55.8824	-58.4615	4	I
243787_at	0	0	0			243787_at	19	55.8824	-58.4615	4	I
244607_at	0	0	0			244607_at	19	55.8824	-58.4615	4	I
AFFX-M27830_5_at	0	0	0			AFFX-M27830_5_at	19	55.8824	-58.4615	4	I
1560209_at	-0.5	-1.96078	1.5625			1560209_at	19	55.8824	-58.4615	4	I
232929_at	-0.5	-1.96078	1.5625			232929_at	19	55.8824	-58.4615	4	I
241020_at	-0.5	-1.96078	1.5625			241020_at	19	55.8824	-58.4615	4	I
243672_at	-0.5	-1.96078	1.5625			243672_at	19	55.8824	-58.4615	4	I
244753_at	-0.5	-1.96078	1.5625			244753_at	19	55.8824	-58.4615	4	I
1561916_at	-1	-3.92157	3.125			1561916_at	19	55.8824	-58.4615	4	I
1563054_at	-1	-3.92157	3.125			1563054_at	19	55.8824	-58.4615	4	I
209847_at	-1	-3.92157	3.125			209847_at	19	55.8824	-58.4615	4	I
240779_at	-1	-3.92157	3.125			240779_at	19	55.8824	-58.4615	4	I
1562885_at	-1.5	-5.88235	4.6875			1562885_at	19	55.8824	-58.4615	4	I
244415_at	-1.5	-5.88235	4.6875			244415_at	19	55.8824	-58.4615	4	I
1570351_at	-2	-7.84314	6.25			1570351_at	19	55.8824	-58.4615	4	I
213633_at	-2	-7.84314	6.25			213633_at	19	55.8824	-58.4615	4	I
241938_at	-2	-7.84314	6.25			241938_at	19	55.8824	-58.4615	4	I
219697_at	-2.5	-9.80392	7.8125			219697_at	19	55.8824	-58.4615	4	I
221064_s_at	-3	-11.7647	9.375			221064_s_at	19	55.8824	-58.4615	4	I
238706_at	-3.5	-13.7255	10.9375			238706_at	19	55.8824	-58.4615	4	I
244024_at	-4	-15.6863	12.5			244024_at	19	55.8824	-58.4615	4	I
1554830_a_at	-5	-19.6078	15.625			1554830_a_at	19	55.8824	-58.4615	4	I
229997_at	-5	-19.6078	15.625			229997_at	19	55.8824	-58.4615	4	I
241799_x_at	-5	-19.6078	15.625			241799_x_at	19	55.8824	-58.4615	4	I
209032_s_at	-6.5	-25.4902	20.3125			209032_s_at	19	55.8824	-58.4615	4	I
1560095_s_at	-8	-31.3725	25			1560095_s_at	19	55.8824	-58.4615	4	I
233757_x_at	-8	-31.3725	25			233757_x_at	19	55.8824	-58.4615	4	I
243015_at	-10.5	-41.1765	32.8125			243015_at	19	55.8824	-58.4615	4	I
1563320_at	8	31.3725	-25			1563320_at	18.5	54.4118	-56.9231	4	I
208947_s_at	7.5	29.4118	-23.4375			208947_s_at	18.5	54.4118	-56.9231	4	I
216110_x_at	7.5	29.4118	-23.4375			216110_x_at	18.5	54.4118	-56.9231	4	I
243860_at	7.5	29.4118	-23.4375			243860_at	18.5	54.4118	-56.9231	4	I
1554478_a_at	7	27.451	-21.875			1554478_a_at	18.5	54.4118	-56.9231	4	I
237868_x_at	7	27.451	-21.875			237868_x_at	18.5	54.4118	-56.9231	4	I
237803_x_at	6.5	25.4902	-20.3125			237803_x_at	18.5	54.4118	-56.9231	4	I
216174_at	6	23.5294	-18.75			216174_at	18.5	54.4118	-56.9231	4	I
242058_at	5.5	21.5686	-17.1875			242058_at	18.5	54.4118	-56.9231	4	I
238341_at	5	19.6078	-15.625			238341_at	18.5	54.4118	-56.9231	4	I
233570_at	4.5	17.6471	-14.0625			233570_at	18.5	54.4118	-56.9231	4	I
236936_at	4.5	17.6471	-14.0625			236936_at	18.5	54.4118	-56.9231	4	I
232731_x_at	4	15.6863	-12.5			232731_x_at	18.5	54.4118	-56.9231	4	I
243992_at	4	15.6863	-12.5			243992_at	18.5	54.4118	-56.9231	4	I
231988_x_at	3.5	13.7255	-10.9375			231988_x_at	18.5	54.4118	-56.9231	4	I
242642_at	3.5	13.7255	-10.9375			242642_at	18.5	54.4118	-56.9231	4	I
208360_s_at	3	11.7647	-9.375			208360_s_at	18.5	54.4118	-56.9231	4	I
213319_s_at	2	7.84314	-6.25			213319_s_at	18.5	54.4118	-56.9231	4	I
240231_at	2	7.84314	-6.25			240231_at	18.5	54.4118	-56.9231	4	I
240652_at	2	7.84314	-6.25			240652_at	18.5	54.4118	-56.9231	4	I
241532_at	2	7.84314	-6.25			241532_at	18.5	54.4118	-56.9231	4	I
206731_at	1.5	5.88235	-4.6875			206731_at	18.5	54.4118	-56.9231	4	I
241430_at	1.5	5.88235	-4.6875			241430_at	18.5	54.4118	-56.9231	4	I
243513_at	1.5	5.88235	-4.6875			243513_at	18.5	54.4118	-56.9231	4	I
244436_at	1.5	5.88235	-4.6875			244436_at	18.5	54.4118	-56.9231	4	I
1557863_at	1	3.92157	-3.125			1557863_at	18.5	54.4118	-56.9231	4	I
205489_at	1	3.92157	-3.125			205489_at	18.5	54.4118	-56.9231	4	I
230746_s_at	1	3.92157	-3.125			230746_s_at	18.5	54.4118	-56.9231	4	I
239632_at	1	3.92157	-3.125			239632_at	18.5	54.4118	-56.9231	4	I
213812_s_at	0.5	1.96078	-1.5625			213812_s_at	18.5	54.4118	-56.9231	4	I
236095_at	0.5	1.96078	-1.5625			236095_at	18.5	54.4118	-56.9231	4	I
1553214_a_at	0	0	0			1553214_a_at	18.5	54.4118	-56.9231	4	I
1554141_s_at	0	0	0			1554141_s_at	18.5	54.4118	-56.9231	4	I
1555309_a_at	0	0	0			1555309_a_at	18.5	54.4118	-56.9231	4	I
1556049_at	0	0	0			1556049_at	18.5	54.4118	-56.9231	4	I
1557606_at	0	0	0			1557606_at	18.5	54.4118	-56.9231	4	I
1558712_at	0	0	0			1558712_at	18.5	54.4118	-56.9231	4	I
1560187_at	0	0	0			1560187_at	18.5	54.4118	-56.9231	4	I
1560934_at	0	0	0			1560934_at	18.5	54.4118	-56.9231	4	I
1570167_at	0	0	0			1570167_at	18.5	54.4118	-56.9231	4	I
1570474_s_at	0	0	0			1570474_s_at	18.5	54.4118	-56.9231	4	I
201289_at	0	0	0			201289_at	18.5	54.4118	-56.9231	4	I
202124_s_at	0	0	0			202124_s_at	18.5	54.4118	-56.9231	4	I
205414_s_at	0	0	0			205414_s_at	18.5	54.4118	-56.9231	4	I
207175_at	0	0	0			207175_at	18.5	54.4118	-56.9231	4	I
211201_at	0	0	0			211201_at	18.5	54.4118	-56.9231	4	I
213254_at	0	0	0			213254_at	18.5	54.4118	-56.9231	4	I
214905_at	0	0	0			214905_at	18.5	54.4118	-56.9231	4	I
217392_at	0	0	0			217392_at	18.5	54.4118	-56.9231	4	I
217571_at	0	0	0			217571_at	18.5	54.4118	-56.9231	4	I
219914_at	0	0	0			219914_at	18.5	54.4118	-56.9231	4	I
220392_at	0	0	0			220392_at	18.5	54.4118	-56.9231	4	I
221146_at	0	0	0			221146_at	18.5	54.4118	-56.9231	4	I
222529_at	0	0	0			222529_at	18.5	54.4118	-56.9231	4	I
223593_at	0	0	0			223593_at	18.5	54.4118	-56.9231	4	I
223706_at	0	0	0			223706_at	18.5	54.4118	-56.9231	4	I
227387_at	0	0	0			227387_at	18.5	54.4118	-56.9231	4	I
227484_at	0	0	0			227484_at	18.5	54.4118	-56.9231	4	I
228564_at	0	0	0			228564_at	18.5	54.4118	-56.9231	4	I
229098_s_at	0	0	0			229098_s_at	18.5	54.4118	-56.9231	4	I
229782_at	0	0	0			229782_at	18.5	54.4118	-56.9231	4	I
230028_at	0	0	0			230028_at	18.5	54.4118	-56.9231	4	I
230519_at	0	0	0			230519_at	18.5	54.4118	-56.9231	4	I
231517_at	0	0	0			231517_at	18.5	54.4118	-56.9231	4	I
232445_at	0	0	0			232445_at	18.5	54.4118	-56.9231	4	I
233764_s_at	0	0	0			233764_s_at	18.5	54.4118	-56.9231	4	I
234291_s_at	0	0	0			234291_s_at	18.5	54.4118	-56.9231	4	I
235281_x_at	0	0	0			235281_x_at	18.5	54.4118	-56.9231	4	I
235727_at	0	0	0			235727_at	18.5	54.4118	-56.9231	4	I
236189_at	0	0	0			236189_at	18.5	54.4118	-56.9231	4	I
237267_at	0	0	0			237267_at	18.5	54.4118	-56.9231	4	I
237715_at	0	0	0			237715_at	18.5	54.4118	-56.9231	4	I
239199_at	0	0	0			239199_at	18.5	54.4118	-56.9231	4	I
239491_at	0	0	0			239491_at	18.5	54.4118	-56.9231	4	I
239757_at	0	0	0			239757_at	18.5	54.4118	-56.9231	4	I
241023_at	0	0	0			241023_at	18.5	54.4118	-56.9231	4	I
243864_at	0	0	0			243864_at	18.5	54.4118	-56.9231	4	I
1556416_s_at	-0.5	-1.96078	1.5625			1556416_s_at	18.5	54.4118	-56.9231	4	I
1561890_at	-0.5	-1.96078	1.5625			1561890_at	18.5	54.4118	-56.9231	4	I
231507_at	-0.5	-1.96078	1.5625			231507_at	18.5	54.4118	-56.9231	4	I
205374_at	-1	-3.92157	3.125			205374_at	18.5	54.4118	-56.9231	4	I
209725_at	-1	-3.92157	3.125			209725_at	18.5	54.4118	-56.9231	4	I
221612_at	-1	-3.92157	3.125			221612_at	18.5	54.4118	-56.9231	4	I
236902_at	-1	-3.92157	3.125			236902_at	18.5	54.4118	-56.9231	4	I
237272_at	-1	-3.92157	3.125			237272_at	18.5	54.4118	-56.9231	4	I
242022_at	-1	-3.92157	3.125			242022_at	18.5	54.4118	-56.9231	4	I
244737_at	-1	-3.92157	3.125			244737_at	18.5	54.4118	-56.9231	4	I
1557698_at	-1.5	-5.88235	4.6875			1557698_at	18.5	54.4118	-56.9231	4	I
237464_at	-1.5	-5.88235	4.6875			237464_at	18.5	54.4118	-56.9231	4	I
238869_at	-1.5	-5.88235	4.6875			238869_at	18.5	54.4118	-56.9231	4	I
207926_at	-2.5	-9.80392	7.8125			207926_at	18.5	54.4118	-56.9231	4	I
242025_at	-2.5	-9.80392	7.8125			242025_at	18.5	54.4118	-56.9231	4	I
1564190_x_at	-4	-15.6863	12.5			1564190_x_at	18.5	54.4118	-56.9231	4	I
231212_x_at	-4	-15.6863	12.5			231212_x_at	18.5	54.4118	-56.9231	4	I
210741_at	-4.5	-17.6471	14.0625			210741_at	18.5	54.4118	-56.9231	4	I
215656_at	-4.5	-17.6471	14.0625			215656_at	18.5	54.4118	-56.9231	4	I
206161_s_at	-5.5	-21.5686	17.1875			206161_s_at	18.5	54.4118	-56.9231	4	I
213332_at	-5.5	-21.5686	17.1875			213332_at	18.5	54.4118	-56.9231	4	I
1569251_a_at	-6	-23.5294	18.75			1569251_a_at	18.5	54.4118	-56.9231	4	I
230392_at	-7	-27.451	21.875			230392_at	18.5	54.4118	-56.9231	4	I
211082_x_at	6	23.5294	-18.75			211082_x_at	18	52.9412	-55.3846	4	I
215892_at	6	23.5294	-18.75			215892_at	18	52.9412	-55.3846	4	I
1570352_at	5.5	21.5686	-17.1875			1570352_at	18	52.9412	-55.3846	4	I
236592_at	5.5	21.5686	-17.1875			236592_at	18	52.9412	-55.3846	4	I
1558569_at	5	19.6078	-15.625			1558569_at	18	52.9412	-55.3846	4	I
226637_at	5	19.6078	-15.625			226637_at	18	52.9412	-55.3846	4	I
1555180_at	4.5	17.6471	-14.0625			1555180_at	18	52.9412	-55.3846	4	I
243977_at	4.5	17.6471	-14.0625			243977_at	18	52.9412	-55.3846	4	I
212220_at	4	15.6863	-12.5			212220_at	18	52.9412	-55.3846	4	I
233996_x_at	4	15.6863	-12.5			233996_x_at	18	52.9412	-55.3846	4	I
234546_at	4	15.6863	-12.5			234546_at	18	52.9412	-55.3846	4	I
242857_at	4	15.6863	-12.5			242857_at	18	52.9412	-55.3846	4	I
208508_s_at	3.5	13.7255	-10.9375			208508_s_at	18	52.9412	-55.3846	4	I
1570594_at	3	11.7647	-9.375			1570594_at	18	52.9412	-55.3846	4	I
230340_s_at	3	11.7647	-9.375			230340_s_at	18	52.9412	-55.3846	4	I
234125_at	3	11.7647	-9.375			234125_at	18	52.9412	-55.3846	4	I
241913_at	3	11.7647	-9.375			241913_at	18	52.9412	-55.3846	4	I
58308_at	3	11.7647	-9.375			58308_at	18	52.9412	-55.3846	4	I
239003_at	2.5	9.80392	-7.8125			239003_at	18	52.9412	-55.3846	4	I
239705_at	2.5	9.80392	-7.8125			239705_at	18	52.9412	-55.3846	4	I
1553568_a_at	2	7.84314	-6.25			1553568_a_at	18	52.9412	-55.3846	4	I
216437_at	2	7.84314	-6.25			216437_at	18	52.9412	-55.3846	4	I
1566889_at	1.5	5.88235	-4.6875			1566889_at	18	52.9412	-55.3846	4	I
209663_s_at	1.5	5.88235	-4.6875			209663_s_at	18	52.9412	-55.3846	4	I
229307_at	1.5	5.88235	-4.6875			229307_at	18	52.9412	-55.3846	4	I
236725_at	1.5	5.88235	-4.6875			236725_at	18	52.9412	-55.3846	4	I
243199_at	1	3.92157	-3.125			243199_at	18	52.9412	-55.3846	4	I
1562477_at	0.5	1.96078	-1.5625			1562477_at	18	52.9412	-55.3846	4	I
204388_s_at	0.5	1.96078	-1.5625			204388_s_at	18	52.9412	-55.3846	4	I
212086_x_at	0.5	1.96078	-1.5625			212086_x_at	18	52.9412	-55.3846	4	I
1553252_a_at	0	0	0			1553252_a_at	18	52.9412	-55.3846	4	I
1553693_s_at	0	0	0			1553693_s_at	18	52.9412	-55.3846	4	I
1554694_at	0	0	0			1554694_at	18	52.9412	-55.3846	4	I
1557172_x_at	0	0	0			1557172_x_at	18	52.9412	-55.3846	4	I
1557987_at	0	0	0			1557987_at	18	52.9412	-55.3846	4	I
1558590_at	0	0	0			1558590_at	18	52.9412	-55.3846	4	I
1560162_at	0	0	0			1560162_at	18	52.9412	-55.3846	4	I
1562287_at	0	0	0			1562287_at	18	52.9412	-55.3846	4	I
1562329_at	0	0	0			1562329_at	18	52.9412	-55.3846	4	I
1562752_at	0	0	0			1562752_at	18	52.9412	-55.3846	4	I
1564207_at	0	0	0			1564207_at	18	52.9412	-55.3846	4	I
1564215_at	0	0	0			1564215_at	18	52.9412	-55.3846	4	I
1565581_at	0	0	0			1565581_at	18	52.9412	-55.3846	4	I
1565713_at	0	0	0			1565713_at	18	52.9412	-55.3846	4	I
1565802_at	0	0	0			1565802_at	18	52.9412	-55.3846	4	I
1566673_at	0	0	0			1566673_at	18	52.9412	-55.3846	4	I
202532_s_at	0	0	0			202532_s_at	18	52.9412	-55.3846	4	I
202921_s_at	0	0	0			202921_s_at	18	52.9412	-55.3846	4	I
204685_s_at	0	0	0			204685_s_at	18	52.9412	-55.3846	4	I
205451_at	0	0	0			205451_at	18	52.9412	-55.3846	4	I
206548_at	0	0	0			206548_at	18	52.9412	-55.3846	4	I
207146_at	0	0	0			207146_at	18	52.9412	-55.3846	4	I
210106_at	0	0	0			210106_at	18	52.9412	-55.3846	4	I
210118_s_at	0	0	0			210118_s_at	18	52.9412	-55.3846	4	I
210684_s_at	0	0	0			210684_s_at	18	52.9412	-55.3846	4	I
213053_at	0	0	0			213053_at	18	52.9412	-55.3846	4	I
214147_at	0	0	0			214147_at	18	52.9412	-55.3846	4	I
214750_at	0	0	0			214750_at	18	52.9412	-55.3846	4	I
215129_at	0	0	0			215129_at	18	52.9412	-55.3846	4	I
216932_at	0	0	0			216932_at	18	52.9412	-55.3846	4	I
221753_at	0	0	0			221753_at	18	52.9412	-55.3846	4	I
222183_x_at	0	0	0			222183_x_at	18	52.9412	-55.3846	4	I
222901_s_at	0	0	0			222901_s_at	18	52.9412	-55.3846	4	I
229505_at	0	0	0			229505_at	18	52.9412	-55.3846	4	I
229585_at	0	0	0			229585_at	18	52.9412	-55.3846	4	I
230476_at	0	0	0			230476_at	18	52.9412	-55.3846	4	I
230785_at	0	0	0			230785_at	18	52.9412	-55.3846	4	I
232177_at	0	0	0			232177_at	18	52.9412	-55.3846	4	I
233423_at	0	0	0			233423_at	18	52.9412	-55.3846	4	I
234142_at	0	0	0			234142_at	18	52.9412	-55.3846	4	I
234171_at	0	0	0			234171_at	18	52.9412	-55.3846	4	I
234603_at	0	0	0			234603_at	18	52.9412	-55.3846	4	I
235794_at	0	0	0			235794_at	18	52.9412	-55.3846	4	I
236255_at	0	0	0			236255_at	18	52.9412	-55.3846	4	I
237074_at	0	0	0			237074_at	18	52.9412	-55.3846	4	I
237253_at	0	0	0			237253_at	18	52.9412	-55.3846	4	I
237366_at	0	0	0			237366_at	18	52.9412	-55.3846	4	I
240317_at	0	0	0			240317_at	18	52.9412	-55.3846	4	I
240710_at	0	0	0			240710_at	18	52.9412	-55.3846	4	I
240820_at	0	0	0			240820_at	18	52.9412	-55.3846	4	I
241548_at	0	0	0			241548_at	18	52.9412	-55.3846	4	I
242128_at	0	0	0			242128_at	18	52.9412	-55.3846	4	I
242244_at	0	0	0			242244_at	18	52.9412	-55.3846	4	I
242342_at	0	0	0			242342_at	18	52.9412	-55.3846	4	I
242813_at	0	0	0			242813_at	18	52.9412	-55.3846	4	I
243419_at	0	0	0			243419_at	18	52.9412	-55.3846	4	I
243454_at	0	0	0			243454_at	18	52.9412	-55.3846	4	I
243599_at	0	0	0			243599_at	18	52.9412	-55.3846	4	I
243731_at	0	0	0			243731_at	18	52.9412	-55.3846	4	I
1553356_at	-0.5	-1.96078	1.5625			1553356_at	18	52.9412	-55.3846	4	I
1570035_at	-0.5	-1.96078	1.5625			1570035_at	18	52.9412	-55.3846	4	I
237497_at	-0.5	-1.96078	1.5625			237497_at	18	52.9412	-55.3846	4	I
240671_at	-0.5	-1.96078	1.5625			240671_at	18	52.9412	-55.3846	4	I
243430_at	-0.5	-1.96078	1.5625			243430_at	18	52.9412	-55.3846	4	I
244592_at	-0.5	-1.96078	1.5625			244592_at	18	52.9412	-55.3846	4	I
231210_at	-1	-3.92157	3.125			231210_at	18	52.9412	-55.3846	4	I
236367_at	-1	-3.92157	3.125			236367_at	18	52.9412	-55.3846	4	I
238595_at	-1	-3.92157	3.125			238595_at	18	52.9412	-55.3846	4	I
239604_at	-1	-3.92157	3.125			239604_at	18	52.9412	-55.3846	4	I
242068_at	-1	-3.92157	3.125			242068_at	18	52.9412	-55.3846	4	I
244535_at	-1	-3.92157	3.125			244535_at	18	52.9412	-55.3846	4	I
1554616_at	-1.5	-5.88235	4.6875			1554616_at	18	52.9412	-55.3846	4	I
1562058_at	-1.5	-5.88235	4.6875			1562058_at	18	52.9412	-55.3846	4	I
243327_at	-1.5	-5.88235	4.6875			243327_at	18	52.9412	-55.3846	4	I
240438_at	-2	-7.84314	6.25			240438_at	18	52.9412	-55.3846	4	I
241935_at	-2.5	-9.80392	7.8125			241935_at	18	52.9412	-55.3846	4	I
220529_at	-3	-11.7647	9.375			220529_at	18	52.9412	-55.3846	4	I
205782_at	-3.5	-13.7255	10.9375			205782_at	18	52.9412	-55.3846	4	I
1560332_at	-4	-15.6863	12.5			1560332_at	18	52.9412	-55.3846	4	I
219977_at	-4	-15.6863	12.5			219977_at	18	52.9412	-55.3846	4	I
237376_at	-4	-15.6863	12.5			237376_at	18	52.9412	-55.3846	4	I
216374_at	-4.5	-17.6471	14.0625			216374_at	18	52.9412	-55.3846	4	I
214226_at	-5	-19.6078	15.625			214226_at	18	52.9412	-55.3846	4	I
219955_at	-5	-19.6078	15.625			219955_at	18	52.9412	-55.3846	4	I
221273_s_at	-5	-19.6078	15.625			221273_s_at	18	52.9412	-55.3846	4	I
239066_at	-5	-19.6078	15.625			239066_at	18	52.9412	-55.3846	4	I
218687_s_at	-6	-23.5294	18.75			218687_s_at	18	52.9412	-55.3846	4	I
210281_s_at	-7	-27.451	21.875			210281_s_at	18	52.9412	-55.3846	4	I
242077_x_at	-7	-27.451	21.875			242077_x_at	18	52.9412	-55.3846	4	I
231875_at	-8	-31.3725	25			231875_at	18	52.9412	-55.3846	4	I
241648_at	8	31.3725	-25			241648_at	17.5	51.4706	-53.8462	4	I
1556066_at	7.5	29.4118	-23.4375			1556066_at	17.5	51.4706	-53.8462	4	I
208329_at	7.5	29.4118	-23.4375			208329_at	17.5	51.4706	-53.8462	4	I
241299_at	7	27.451	-21.875			241299_at	17.5	51.4706	-53.8462	4	I
240039_at	6	23.5294	-18.75			240039_at	17.5	51.4706	-53.8462	4	I
1556924_at	5.5	21.5686	-17.1875			1556924_at	17.5	51.4706	-53.8462	4	I
243482_at	5.5	21.5686	-17.1875			243482_at	17.5	51.4706	-53.8462	4	I
1555617_x_at	5	19.6078	-15.625			1555617_x_at	17.5	51.4706	-53.8462	4	I
1558842_at	5	19.6078	-15.625			1558842_at	17.5	51.4706	-53.8462	4	I
1558948_a_at	5	19.6078	-15.625			1558948_a_at	17.5	51.4706	-53.8462	4	I
215067_x_at	5	19.6078	-15.625			215067_x_at	17.5	51.4706	-53.8462	4	I
222576_s_at	5	19.6078	-15.625			222576_s_at	17.5	51.4706	-53.8462	4	I
232264_at	5	19.6078	-15.625			232264_at	17.5	51.4706	-53.8462	4	I
243233_at	5	19.6078	-15.625			243233_at	17.5	51.4706	-53.8462	4	I
1561221_x_at	4.5	17.6471	-14.0625			1561221_x_at	17.5	51.4706	-53.8462	4	I
213936_x_at	4.5	17.6471	-14.0625			213936_x_at	17.5	51.4706	-53.8462	4	I
243604_at	4.5	17.6471	-14.0625			243604_at	17.5	51.4706	-53.8462	4	I
243899_at	4.5	17.6471	-14.0625			243899_at	17.5	51.4706	-53.8462	4	I
1570001_at	4	15.6863	-12.5			1570001_at	17.5	51.4706	-53.8462	4	I
211276_at	4	15.6863	-12.5			211276_at	17.5	51.4706	-53.8462	4	I
227684_at	4	15.6863	-12.5			227684_at	17.5	51.4706	-53.8462	4	I
235128_at	4	15.6863	-12.5			235128_at	17.5	51.4706	-53.8462	4	I
1555439_at	3.5	13.7255	-10.9375			1555439_at	17.5	51.4706	-53.8462	4	I
206726_at	3.5	13.7255	-10.9375			206726_at	17.5	51.4706	-53.8462	4	I
1554335_at	3	11.7647	-9.375			1554335_at	17.5	51.4706	-53.8462	4	I
224895_at	2.5	9.80392	-7.8125			224895_at	17.5	51.4706	-53.8462	4	I
239959_x_at	2.5	9.80392	-7.8125			239959_x_at	17.5	51.4706	-53.8462	4	I
1552895_a_at	1.5	5.88235	-4.6875			1552895_a_at	17.5	51.4706	-53.8462	4	I
1557832_at	1.5	5.88235	-4.6875			1557832_at	17.5	51.4706	-53.8462	4	I
215284_at	1.5	5.88235	-4.6875			215284_at	17.5	51.4706	-53.8462	4	I
221549_at	1.5	5.88235	-4.6875			221549_at	17.5	51.4706	-53.8462	4	I
237875_at	1.5	5.88235	-4.6875			237875_at	17.5	51.4706	-53.8462	4	I
1562167_a_at	1	3.92157	-3.125			1562167_a_at	17.5	51.4706	-53.8462	4	I
211499_s_at	1	3.92157	-3.125			211499_s_at	17.5	51.4706	-53.8462	4	I
216867_s_at	1	3.92157	-3.125			216867_s_at	17.5	51.4706	-53.8462	4	I
224323_s_at	1	3.92157	-3.125			224323_s_at	17.5	51.4706	-53.8462	4	I
228609_at	1	3.92157	-3.125			228609_at	17.5	51.4706	-53.8462	4	I
237568_at	1	3.92157	-3.125			237568_at	17.5	51.4706	-53.8462	4	I
239717_at	1	3.92157	-3.125			239717_at	17.5	51.4706	-53.8462	4	I
212079_s_at	0.5	1.96078	-1.5625			212079_s_at	17.5	51.4706	-53.8462	4	I
220097_s_at	0.5	1.96078	-1.5625			220097_s_at	17.5	51.4706	-53.8462	4	I
220823_at	0.5	1.96078	-1.5625			220823_at	17.5	51.4706	-53.8462	4	I
229467_at	0.5	1.96078	-1.5625			229467_at	17.5	51.4706	-53.8462	4	I
235730_at	0.5	1.96078	-1.5625			235730_at	17.5	51.4706	-53.8462	4	I
240393_at	0.5	1.96078	-1.5625			240393_at	17.5	51.4706	-53.8462	4	I
242744_s_at	0.5	1.96078	-1.5625			242744_s_at	17.5	51.4706	-53.8462	4	I
1556213_a_at	0	0	0			1556213_a_at	17.5	51.4706	-53.8462	4	I
1556477_a_at	0	0	0			1556477_a_at	17.5	51.4706	-53.8462	4	I
1556494_at	0	0	0			1556494_at	17.5	51.4706	-53.8462	4	I
1556844_at	0	0	0			1556844_at	17.5	51.4706	-53.8462	4	I
1557882_at	0	0	0			1557882_at	17.5	51.4706	-53.8462	4	I
1558144_at	0	0	0			1558144_at	17.5	51.4706	-53.8462	4	I
1558672_at	0	0	0			1558672_at	17.5	51.4706	-53.8462	4	I
1560614_at	0	0	0			1560614_at	17.5	51.4706	-53.8462	4	I
1563793_at	0	0	0			1563793_at	17.5	51.4706	-53.8462	4	I
1565777_at	0	0	0			1565777_at	17.5	51.4706	-53.8462	4	I
203187_at	0	0	0			203187_at	17.5	51.4706	-53.8462	4	I
203247_s_at	0	0	0			203247_s_at	17.5	51.4706	-53.8462	4	I
204379_s_at	0	0	0			204379_s_at	17.5	51.4706	-53.8462	4	I
205168_at	0	0	0			205168_at	17.5	51.4706	-53.8462	4	I
205313_at	0	0	0			205313_at	17.5	51.4706	-53.8462	4	I
205845_at	0	0	0			205845_at	17.5	51.4706	-53.8462	4	I
205867_at	0	0	0			205867_at	17.5	51.4706	-53.8462	4	I
206727_at	0	0	0			206727_at	17.5	51.4706	-53.8462	4	I
207695_s_at	0	0	0			207695_s_at	17.5	51.4706	-53.8462	4	I
207778_at	0	0	0			207778_at	17.5	51.4706	-53.8462	4	I
211146_at	0	0	0			211146_at	17.5	51.4706	-53.8462	4	I
211454_x_at	0	0	0			211454_x_at	17.5	51.4706	-53.8462	4	I
211613_s_at	0	0	0			211613_s_at	17.5	51.4706	-53.8462	4	I
214503_x_at	0	0	0			214503_x_at	17.5	51.4706	-53.8462	4	I
215179_x_at	0	0	0			215179_x_at	17.5	51.4706	-53.8462	4	I
215383_x_at	0	0	0			215383_x_at	17.5	51.4706	-53.8462	4	I
215943_at	0	0	0			215943_at	17.5	51.4706	-53.8462	4	I
215974_at	0	0	0			215974_at	17.5	51.4706	-53.8462	4	I
216021_s_at	0	0	0			216021_s_at	17.5	51.4706	-53.8462	4	I
216039_at	0	0	0			216039_at	17.5	51.4706	-53.8462	4	I
216424_at	0	0	0			216424_at	17.5	51.4706	-53.8462	4	I
216460_at	0	0	0			216460_at	17.5	51.4706	-53.8462	4	I
217215_s_at	0	0	0			217215_s_at	17.5	51.4706	-53.8462	4	I
218847_at	0	0	0			218847_at	17.5	51.4706	-53.8462	4	I
218995_s_at	0	0	0			218995_s_at	17.5	51.4706	-53.8462	4	I
219602_s_at	0	0	0			219602_s_at	17.5	51.4706	-53.8462	4	I
220207_at	0	0	0			220207_at	17.5	51.4706	-53.8462	4	I
224154_at	0	0	0			224154_at	17.5	51.4706	-53.8462	4	I
225165_at	0	0	0			225165_at	17.5	51.4706	-53.8462	4	I
226299_at	0	0	0			226299_at	17.5	51.4706	-53.8462	4	I
226928_x_at	0	0	0			226928_x_at	17.5	51.4706	-53.8462	4	I
227427_at	0	0	0			227427_at	17.5	51.4706	-53.8462	4	I
228101_at	0	0	0			228101_at	17.5	51.4706	-53.8462	4	I
228214_at	0	0	0			228214_at	17.5	51.4706	-53.8462	4	I
230325_at	0	0	0			230325_at	17.5	51.4706	-53.8462	4	I
230742_at	0	0	0			230742_at	17.5	51.4706	-53.8462	4	I
230885_at	0	0	0			230885_at	17.5	51.4706	-53.8462	4	I
231108_at	0	0	0			231108_at	17.5	51.4706	-53.8462	4	I
232203_at	0	0	0			232203_at	17.5	51.4706	-53.8462	4	I
232449_at	0	0	0			232449_at	17.5	51.4706	-53.8462	4	I
232688_at	0	0	0			232688_at	17.5	51.4706	-53.8462	4	I
233592_at	0	0	0			233592_at	17.5	51.4706	-53.8462	4	I
233659_at	0	0	0			233659_at	17.5	51.4706	-53.8462	4	I
233790_at	0	0	0			233790_at	17.5	51.4706	-53.8462	4	I
234874_at	0	0	0			234874_at	17.5	51.4706	-53.8462	4	I
235641_at	0	0	0			235641_at	17.5	51.4706	-53.8462	4	I
236309_x_at	0	0	0			236309_x_at	17.5	51.4706	-53.8462	4	I
236770_at	0	0	0			236770_at	17.5	51.4706	-53.8462	4	I
237899_at	0	0	0			237899_at	17.5	51.4706	-53.8462	4	I
238176_at	0	0	0			238176_at	17.5	51.4706	-53.8462	4	I
238500_at	0	0	0			238500_at	17.5	51.4706	-53.8462	4	I
239022_at	0	0	0			239022_at	17.5	51.4706	-53.8462	4	I
239107_at	0	0	0			239107_at	17.5	51.4706	-53.8462	4	I
239858_at	0	0	0			239858_at	17.5	51.4706	-53.8462	4	I
240314_at	0	0	0			240314_at	17.5	51.4706	-53.8462	4	I
241856_at	0	0	0			241856_at	17.5	51.4706	-53.8462	4	I
242347_at	0	0	0			242347_at	17.5	51.4706	-53.8462	4	I
242403_at	0	0	0			242403_at	17.5	51.4706	-53.8462	4	I
243058_at	0	0	0			243058_at	17.5	51.4706	-53.8462	4	I
244217_at	0	0	0			244217_at	17.5	51.4706	-53.8462	4	I
244357_at	0	0	0			244357_at	17.5	51.4706	-53.8462	4	I
AFFX-HUMRGE/M10098_3_at	0	0	0			AFFX-HUMRGE/M10098_3_at	17.5	51.4706	-53.8462	4	I
AFFX-r2-Ec-bioC-3_at	0	0	0			AFFX-r2-Ec-bioC-3_at	17.5	51.4706	-53.8462	4	I
1557278_s_at	-0.5	-1.96078	1.5625			1557278_s_at	17.5	51.4706	-53.8462	4	I
1562961_at	-0.5	-1.96078	1.5625			1562961_at	17.5	51.4706	-53.8462	4	I
214471_x_at	-0.5	-1.96078	1.5625			214471_x_at	17.5	51.4706	-53.8462	4	I
215271_at	-0.5	-1.96078	1.5625			215271_at	17.5	51.4706	-53.8462	4	I
235225_at	-0.5	-1.96078	1.5625			235225_at	17.5	51.4706	-53.8462	4	I
1557505_a_at	-1	-3.92157	3.125			1557505_a_at	17.5	51.4706	-53.8462	4	I
225801_at	-1	-3.92157	3.125			225801_at	17.5	51.4706	-53.8462	4	I
229349_at	-1	-3.92157	3.125			229349_at	17.5	51.4706	-53.8462	4	I
231345_s_at	-1	-3.92157	3.125			231345_s_at	17.5	51.4706	-53.8462	4	I
232216_at	-1	-3.92157	3.125			232216_at	17.5	51.4706	-53.8462	4	I
233707_at	-1	-3.92157	3.125			233707_at	17.5	51.4706	-53.8462	4	I
238363_at	-1	-3.92157	3.125			238363_at	17.5	51.4706	-53.8462	4	I
240788_at	-1	-3.92157	3.125			240788_at	17.5	51.4706	-53.8462	4	I
244010_at	-1	-3.92157	3.125			244010_at	17.5	51.4706	-53.8462	4	I
238391_at	-1.5	-5.88235	4.6875			238391_at	17.5	51.4706	-53.8462	4	I
1570078_a_at	-2	-7.84314	6.25			1570078_a_at	17.5	51.4706	-53.8462	4	I
216947_at	-2	-7.84314	6.25			216947_at	17.5	51.4706	-53.8462	4	I
233783_at	-2	-7.84314	6.25			233783_at	17.5	51.4706	-53.8462	4	I
236147_at	-2	-7.84314	6.25			236147_at	17.5	51.4706	-53.8462	4	I
1557961_s_at	-2.5	-9.80392	7.8125			1557961_s_at	17.5	51.4706	-53.8462	4	I
1559117_at	-2.5	-9.80392	7.8125			1559117_at	17.5	51.4706	-53.8462	4	I
1564639_at	-2.5	-9.80392	7.8125			1564639_at	17.5	51.4706	-53.8462	4	I
222281_s_at	-2.5	-9.80392	7.8125			222281_s_at	17.5	51.4706	-53.8462	4	I
243381_at	-3	-11.7647	9.375			243381_at	17.5	51.4706	-53.8462	4	I
233776_at	-3.5	-13.7255	10.9375			233776_at	17.5	51.4706	-53.8462	4	I
220886_at	-4	-15.6863	12.5			220886_at	17.5	51.4706	-53.8462	4	I
242622_x_at	-4.5	-17.6471	14.0625			242622_x_at	17.5	51.4706	-53.8462	4	I
209242_at	-5	-19.6078	15.625			209242_at	17.5	51.4706	-53.8462	4	I
230901_x_at	-5	-19.6078	15.625			230901_x_at	17.5	51.4706	-53.8462	4	I
1558836_at	-5.5	-21.5686	17.1875			1558836_at	17.5	51.4706	-53.8462	4	I
214144_at	-5.5	-21.5686	17.1875			214144_at	17.5	51.4706	-53.8462	4	I
243033_at	-6	-23.5294	18.75			243033_at	17.5	51.4706	-53.8462	4	I
217999_s_at	-6.5	-25.4902	20.3125			217999_s_at	17.5	51.4706	-53.8462	4	I
236370_at	-7	-27.451	21.875			236370_at	17.5	51.4706	-53.8462	4	I
210601_at	-7.5	-29.4118	23.4375			210601_at	17.5	51.4706	-53.8462	4	I
1555127_at	-8	-31.3725	25			1555127_at	17.5	51.4706	-53.8462	4	I
242357_x_at	-8.5	-33.3333	26.5625			242357_x_at	17.5	51.4706	-53.8462	4	I
234769_at	-9.5	-37.2549	29.6875			234769_at	17.5	51.4706	-53.8462	4	I
1565795_at	-10	-39.2157	31.25			1565795_at	17.5	51.4706	-53.8462	4	I
232588_at	-10.5	-41.1765	32.8125			232588_at	17.5	51.4706	-53.8462	4	I
1556932_at	8	31.3725	-25			1556932_at	17	50	-52.3077	4	I
210300_at	7.5	29.4118	-23.4375			210300_at	17	50	-52.3077	4	I
212451_at	7.5	29.4118	-23.4375			212451_at	17	50	-52.3077	4	I
240250_at	7.5	29.4118	-23.4375			240250_at	17	50	-52.3077	4	I
241205_at	7.5	29.4118	-23.4375			241205_at	17	50	-52.3077	4	I
232280_at	7	27.451	-21.875			232280_at	17	50	-52.3077	4	I
[truncated: 10,885 more rows]

## Sheet: From Discovery  n=12884 
	Probe Set ID	Affy Gene Symbol	affy Gene Title	APscores	AP Percentile	AP Internal Score	AP Change	DEscores	DE Percentile	DE Internal Score	DE Change	AP/DE overlap
1405_i_at	1405_i_at	CCL5	chemokine (C-C motif) ligand 5	0	0			-20	61.5385	4	D
1552295_a_at	1552295_a_at	SLC39A13	solute carrier family 39 (zinc transporter), member 13	-1	-3.92157			-18	55.3846	4	D
1552299_at	1552299_at	AK9	adenylate kinase 9	0	0			-11	33.8462	2	D
1552322_at	1552322_at	FAM122C	family with sequence similarity 122C	-11	34.375	2	D	-9	-26.4706
1552344_s_at	1552344_s_at	CNOT7	CCR4-NOT transcription complex subunit 7	-22.5	70.3125	4	D	-7	-20.5882
1552364_s_at	1552364_s_at	MSI2	musashi RNA binding protein 2	-16.5	51.5625	4	D	-17.5	53.8462	4	D	overlap
1552368_at	1552368_at	CTCFL	CCCTC-binding factor (zinc finger protein)-like	-0.5	-1.96078			15.5	45.5882	2	I
1552486_s_at	1552486_s_at	LACTB	lactamase, beta	-1	-3.92157			-13.5	41.5385	2	D
1552536_at	1552536_at	VTI1A	vesicle transport through interaction with t-SNAREs 1A	10.5	41.1765	2	I	24.5	72.0588	4	I	overlap
1552542_s_at	1552542_s_at	TAGAP	T-cell activation RhoGTPase activating protein	-1	-3.92157			-11.5	35.3846	2	D
1552552_s_at	1552552_s_at	CLEC4C	C-type lectin domain family 4, member C	-5.5	-21.5686			-15.5	47.6923	2	D
1552579_a_at	1552579_a_at	ADAM21	ADAM metallopeptidase domain 21	10	39.2157	2	I	6.5	19.1176
1552584_at	1552584_at	IL12RB1	interleukin 12 receptor, beta 1	0	0			-18.5	56.9231	4	D
1552623_at	1552623_at	HSH2D	hematopoietic SH2 domain containing	0	0			-17	52.3077	4	D
1552737_s_at	1552737_s_at	WWP2	WW domain containing E3 ubiquitin protein ligase 2	-3	-11.7647			-23	70.7692	4	D
1552798_a_at	1552798_a_at	TLR4	toll-like receptor 4	8	31.3725			-12	36.9231	2	D
1552857_a_at	1552857_a_at	HTR6	5-hydroxytryptamine (serotonin) receptor 6, G protein-coupled	0	0			-15	46.1538	2	D
1552921_a_at	1552921_a_at	FIGNL1	fidgetin-like 1	-15	46.875	2	D	-11	33.8462	2	D	overlap
1553034_at	1553034_at	SDCCAG8	serologically defined colon cancer antigen 8	-14.5	45.3125	2	D	-8.5	-25
1553112_s_at	1553112_s_at	CDK8	cyclin-dependent kinase 8	-18	56.25	4	D	-15.5	47.6923	2	D	overlap
1553117_a_at	1553117_a_at	STK38	serine/threonine kinase 38	0	0			-19	58.4615	4	D
1553133_at	1553133_at	C9orf72	chromosome 9 open reading frame 72	-22	68.75	4	D	10	29.4118
1553176_at	1553176_at	SH2D1B	SH2 domain containing 1B	-8.5	-33.3333			-23.5	72.3077	4	D
1553214_a_at	1553214_a_at	CCDC7	coiled-coil domain containing 7	0	0			18.5	54.4118	4	I
1553215_s_at	1553215_s_at	CCDC7	coiled-coil domain containing 7	0	0			19.5	57.3529	4	I
1553218_a_at	1553218_a_at	ZNF512	zinc finger protein 512	-3.5	-13.7255			-18.5	56.9231	4	D
1553227_s_at	1553227_s_at	BRWD1	bromodomain and WD repeat domain containing 1	-15.5	48.4375	2	D	-14	43.0769	2	D	overlap
1553252_a_at	1553252_a_at	BRWD3	bromodomain and WD repeat domain containing 3	0	0			18	52.9412	4	I
1553277_at	1553277_at	RTTN	rotatin	-0.5	-1.96078			15.5	45.5882	2	I
1553303_at	1553303_at	C16orf46	chromosome 16 open reading frame 46	0	0			16.5	48.5294	2	I
1553313_s_at	1553313_s_at	SLC5A3	solute carrier family 5 (sodium/myo-inositol cotransporter), member 3	0.5	1.96078			16.5	48.5294	2	I
1553315_at	1553315_at	SLFNL1	schlafen like 1	20.5	80.3922	6	I	7.5	22.0588
1553356_at	1553356_at	---	---	-0.5	-1.96078			18	52.9412	4	I
1553398_at	1553398_at	---	---	12	47.0588	2	I	3.5	10.2941
1553405_a_at	1553405_a_at	CSMD1	CUB and Sushi multiple domains 1	1.5	5.88235			14	41.1765	2	I
1553407_at	1553407_at	KIAA0754 /// MACF1	KIAA0754 /// microtubule-actin crosslinking factor 1	10.5	41.1765	2	I	-1	-2.94118
1553423_a_at	1553423_a_at	SLFN13	schlafen family member 13	-11.5	35.9375	2	D	-17.5	53.8462	4	D	overlap
1553447_at	1553447_at	AGBL1	ATP/GTP binding protein-like 1	19	74.5098	4	I	15.5	45.5882	2	I	overlap
1553453_at	1553453_at	ASB14	ankyrin repeat and SOCS box containing 14	17	66.6667	4	I	15.5	45.5882	2	I	overlap
1553462_at	1553462_at	---	---	1	3.92157			22.5	66.1765	4	I
1553510_s_at	1553510_s_at	RQCD1	RCD1 required for cell differentiation1 homolog (S. pombe)	-2.5	-9.80392			-14.5	44.6154	2	D
1553569_at	1553569_at	COX2	cytochrome c oxidase subunit II	0	0			-13.5	41.5385	2	D
1553570_x_at	1553570_x_at	COX2	cytochrome c oxidase subunit II	0	0			-11	33.8462	2	D
1553681_a_at	1553681_a_at	PRF1	perforin 1 (pore forming protein)	-1	-3.92157			-22.5	69.2308	4	D
1553693_s_at	1553693_s_at	CBR4	carbonyl reductase 4	0	0			18	52.9412	4	I
1553694_a_at	1553694_a_at	PIK3C2A	phosphatidylinositol-4-phosphate 3-kinase, catalytic subunit type 2 alpha	-16	50	4	D	-12.5	38.4615	2	D	overlap
1553706_at	1553706_at	HTRA4	HtrA serine peptidase 4	0.5	1.96078			19	55.8824	4	I
1553710_at	1553710_at	FAM218A	family with sequence similarity 218, member A	1	3.92157			14	41.1765	2	I
1553715_s_at	1553715_s_at	FAM195A /// LOC100287175	family with sequence similarity 195, member A /// uncharacterized LOC100287175	-23	71.875	4	D	-13.5	41.5385	2	D	overlap
1553736_at	1553736_at	ZFC3H1	zinc finger, C3H1-type containing	-21	65.625	4	D	-8	-23.5294
1553828_at	1553828_at	NXPE1	neurexophilin and PC-esterase domain family, member 1	-14	43.75	2	D	2	5.88235
1553859_at	1553859_at	TPH1	tryptophan hydroxylase 1	18.5	72.549	4	I	3.5	10.2941
1554001_at	1554001_at	TRIM37	tripartite motif containing 37	-4	-15.6863			17	50	4	I
1554018_at	1554018_at	GPNMB	glycoprotein (transmembrane) nmb	2	7.84314			11.5	33.8235	2	I
1554039_at	1554039_at	C14orf159	chromosome 14 open reading frame 159	0.5	1.96078			13.5	39.7059	2	I
1554077_a_at	1554077_a_at	TMEM53	transmembrane protein 53	-5	-19.6078			-16.5	50.7692	4	D
1554093_a_at	1554093_a_at	SNAPC5	small nuclear RNA activating complex polypeptide 5	-5	-19.6078			-23	70.7692	4	D
1554101_a_at	1554101_a_at	TMTC4	transmembrane and tetratricopeptide repeat containing 4	-17	53.125	4	D	-13.5	41.5385	2	D	overlap
1554112_a_at	1554112_a_at	ULK2	unc-51 like autophagy activating kinase 2	-1.5	-5.88235			-27.5	84.6154	6	D
1554161_at	1554161_at	SLC25A27	solute carrier family 25, member 27	-18	56.25	4	D	0	0
1554208_at	1554208_at	MEI1	meiotic double-stranded break formation protein 1	-5	-19.6078			-27.5	84.6154	6	D
1554213_at	1554213_at	ARHGEF10	Rho guanine nucleotide exchange factor 10	0	0			16.5	48.5294	2	I
1554237_at	1554237_at	SDCCAG8	serologically defined colon cancer antigen 8	-23	71.875	4	D	-3	-8.82353
1554239_s_at	1554239_s_at	ZADH2	zinc binding alcohol dehydrogenase domain containing 2	-8.5	-33.3333			-14.5	44.6154	2	D
1554260_a_at	1554260_a_at	FRYL	FRY like transcription coactivator	-19	59.375	4	D	-9	-26.4706
1554271_a_at	1554271_a_at	CENPL	centromere protein L	-0.5	-1.96078			-16.5	50.7692	4	D
1554292_a_at	1554292_a_at	UHRF1BP1L	UHRF1 binding protein 1-like	-0.5	-1.96078			-13	40	2	D
1554306_at	1554306_at	ITPKB	inositol-trisphosphate 3-kinase B	-27	84.375	6	D	-3	-8.82353
1554308_s_at	1554308_s_at	GABRA2	gamma-aminobutyric acid (GABA) A receptor, alpha 2	2.5	9.80392			12.5	36.7647	2	I
1554321_a_at	1554321_a_at	NFS1	NFS1 cysteine desulfurase	-13	40.625	2	D	-15.5	47.6923	2	D	overlap
1554325_at	1554325_at	DOCK2	dedicator of cytokinesis 2	-3	-11.7647			-13.5	41.5385	2	D
1554335_at	1554335_at	CYTH4	cytohesin 4	3	11.7647			17.5	51.4706	4	I
1554351_a_at	1554351_a_at	TIPRL	TOR signaling pathway regulator	0	0			-12	36.9231	2	D
1554364_at	1554364_at	PPP2R5C	protein phosphatase 2, regulatory subunit B', gamma	-16	50	4	D	3.5	10.2941
1554365_a_at	1554365_a_at	PPP2R5C	protein phosphatase 2, regulatory subunit B', gamma	0	0			-11.5	35.3846	2	D
1554376_s_at	1554376_s_at	HACD1	3-hydroxyacyl-CoA dehydratase 1	-12	37.5	2	D	-6.5	-19.1176
1554432_x_at	1554432_x_at	SMIM11A /// SMIM11B	small integral membrane protein 11A /// small integral membrane protein 11B	0	0			-16	49.2308	2	D
1554453_at	1554453_at	HNRNPLL	heterogeneous nuclear ribonucleoprotein L-like	9.5	37.2549	2	I	-8	-23.5294
1554460_at	1554460_at	ST8SIA4	ST8 alpha-N-acetyl-neuraminide alpha-2,8-sialyltransferase 4	-14.5	45.3125	2	D	-2.5	-7.35294
1554478_a_at	1554478_a_at	HEATR3	HEAT repeat containing 3	7	27.451			18.5	54.4118	4	I
1554538_at	1554538_at	RHOF	ras homolog family member F (in filopodia)	-13	40.625	2	D	1.5	4.41176
1554539_a_at	1554539_a_at	RHOF	ras homolog family member F (in filopodia)	1	3.92157			-17.5	53.8462	4	D
1554543_at	1554543_at	SPAG9	sperm associated antigen 9	5	19.6078			16.5	48.5294	2	I
1554544_a_at	1554544_a_at	MBP	myelin basic protein	0	0			28	82.3529	6	I
1554577_a_at	1554577_a_at	PSMD10	proteasome 26S subunit, non-ATPase 10	0	0			-18.5	56.9231	4	D
1554592_a_at	1554592_a_at	SLC1A6	solute carrier family 1 (high affinity aspartate/glutamate transporter), member 6	0	0			28	82.3529	6	I
1554607_at	1554607_at	CNKSR2	connector enhancer of kinase suppressor of Ras 2	-11	34.375	2	D	-3.5	-10.2941
1554616_at	1554616_at	SERPINB8	serpin peptidase inhibitor, clade B (ovalbumin), member 8	-1.5	-5.88235			18	52.9412	4	I
1554637_a_at	1554637_a_at	CBFA2T2	core-binding factor, runt domain, alpha subunit 2; translocated to, 2	-18	56.25	4	D	-3.5	-10.2941
1554678_s_at	1554678_s_at	HNRNPDL	heterogeneous nuclear ribonucleoprotein D like	0	0			-13	40	2	D
1554679_a_at	1554679_a_at	LAPTM4B	lysosomal protein transmembrane 4 beta	-8	-31.3725			-18	55.3846	4	D
1554686_at	1554686_at	STAU2	staufen double-stranded RNA binding protein 2	-11.5	35.9375	2	D	-10.5	-30.8824
1554690_a_at	1554690_a_at	TACC1	transforming, acidic coiled-coil containing protein 1	-2	-7.84314			20	58.8235	4	I
1554696_s_at	1554696_s_at	TYMS	thymidylate synthetase	-9	-35.2941			-16.5	50.7692	4	D
1554703_at	1554703_at	ARHGEF10	Rho guanine nucleotide exchange factor 10	-5	-19.6078			15	44.1176	2	I
1554706_at	1554706_at	OR2L13	olfactory receptor, family 2, subfamily L, member 13	1	3.92157			11.5	33.8235	2	I
1554725_at	1554725_at	RABGAP1L	RAB GTPase activating protein 1-like	0	0			-12	36.9231	2	D
1554744_at	1554744_at	CARD16	caspase recruitment domain family, member 16	-26.5	82.8125	6	D	-8.5	-25
1554774_at	1554774_at	MINA	MYC induced nuclear antigen	0	0			-19	58.4615	4	D
1554873_at	1554873_at	CSPP1	centrosome and spindle pole associated protein 1	13	50.9804	4	I	-4.5	-13.2353
1554885_a_at	1554885_a_at	PRIM2	primase, DNA, polypeptide 2 (58kDa)	-16.5	51.5625	4	D	-4.5	-13.2353
1554943_at	1554943_at	VIL1	villin 1	0	0			-13.5	41.5385	2	D
1555001_at	1555001_at	IQCF1	IQ motif containing F1	-22.5	70.3125	4	D	-1	-2.94118
1555019_at	1555019_at	CDHR1	cadherin-related family member 1	0	0			13.5	39.7059	2	I
1555041_a_at	1555041_a_at	NAGA	N-acetylgalactosaminidase, alpha-	-9	-35.2941			-22	67.6923	4	D
1555076_at	1555076_at	ARHGAP25	Rho GTPase activating protein 25	3	11.7647			13.5	39.7059	2	I
1555127_at	1555127_at	MOCS1	molybdenum cofactor synthesis 1	-8	-31.3725			17.5	51.4706	4	I
1555166_a_at	1555166_a_at	ZNF396	zinc finger protein 396	-22	68.75	4	D	-12.5	38.4615	2	D	overlap
1555303_at	1555303_at	---	---	9	35.2941	2	I	22.5	66.1765	4	I	overlap
1555305_at	1555305_at	FOXJ2	forkhead box J2	9.5	37.2549	2	I	11	32.3529
1555307_at	1555307_at	TTF2	transcription termination factor, RNA polymerase II	0	0			12.5	36.7647	2	I
1555309_a_at	1555309_a_at	CARD14	caspase recruitment domain family, member 14	0	0			18.5	54.4118	4	I
1555310_a_at	1555310_a_at	PAK6	p21 protein (Cdc42/Rac)-activated kinase 6	-20.5	64.0625	4	D	-12.5	38.4615	2	D	overlap
1555348_at	1555348_at	TFAP2E	transcription factor AP-2 epsilon (activating enhancer binding protein 2 epsilon)	-1	-3.92157			-16.5	50.7692	4	D
1555355_a_at	1555355_a_at	ETS1	v-ets avian erythroblastosis virus E26 oncogene homolog 1	-1	-3.92157			-17.5	53.8462	4	D
1555374_at	1555374_at	TTL	tubulin tyrosine ligase	-4.5	-17.6471			23	67.6471	4	I
1555390_at	1555390_at	NOP9	NOP9 nucleolar protein	1.5	5.88235			-16.5	50.7692	4	D
1555392_at	1555392_at	---	---	1.5	5.88235			27	79.4118	4	I
1555419_a_at	1555419_a_at	ASAH1	N-acylsphingosine amidohydrolase (acid ceramidase) 1	0	0			-15	46.1538	2	D
1555425_x_at	1555425_x_at	SSH2	slingshot protein phosphatase 2	8	31.3725			24	70.5882	4	I
1555446_s_at	1555446_s_at	TRAPPC10	trafficking protein particle complex 10	0	0			22	64.7059	4	I
1555463_a_at	1555463_a_at	CHD6	chromodomain helicase DNA binding protein 6	4	15.6863			20	58.8235	4	I
1555487_a_at	1555487_a_at	ACTR3B	ARP3 actin-related protein 3 homolog B (yeast)	-0.5	-1.96078			-13	40	2	D
1555565_s_at	1555565_s_at	TAPBP	TAP binding protein (tapasin)	0	0			-13	40	2	D
1555613_a_at	1555613_a_at	ZAP70	zeta chain of T cell receptor associated protein kinase 70kDa	-0.5	-1.96078			-21	64.6154	4	D
1555640_at	1555640_at	DAOA	D-amino acid oxidase activator	0	0			-13.5	41.5385	2	D
1555643_s_at	1555643_s_at	LILRA5	leukocyte immunoglobulin-like receptor, subfamily A (with TM domain), member 5	0	0			-11.5	35.3846	2	D
1555679_a_at	1555679_a_at	RTN4IP1	reticulon 4 interacting protein 1	-20.5	64.0625	4	D	-14	43.0769	2	D	overlap
1555687_a_at	1555687_a_at	CLEC4C	C-type lectin domain family 4, member C	-3.5	-13.7255			-19.5	60	4	D
1555691_a_at	1555691_a_at	KLRC4-KLRK1 /// KLRK1	KLRC4-KLRK1 readthrough /// killer cell lectin-like receptor subfamily K, member 1	-16.5	51.5625	4	D	-10.5	-30.8824
1555705_a_at	1555705_a_at	CMTM3	CKLF-like MARVEL transmembrane domain containing 3	-2	-7.84314			-18	55.3846	4	D
1555715_a_at	1555715_a_at	HRH3	histamine receptor H3	4.5	17.6471			-11.5	35.3846	2	D
1555728_a_at	1555728_a_at	MS4A4A	membrane-spanning 4-domains, subfamily A, member 4A	-8.5	-33.3333			-19	58.4615	4	D
1555735_a_at	1555735_a_at	BAP1	BRCA1 associated protein 1	-3.5	-13.7255			-16.5	50.7692	4	D
1555736_a_at	1555736_a_at	AGTRAP	angiotensin II receptor-associated protein	0	0			-20	61.5385	4	D
1555745_a_at	1555745_a_at	LYZ	lysozyme	0	0			-11.5	35.3846	2	D
1555759_a_at	1555759_a_at	CCL5	chemokine (C-C motif) ligand 5	0	0			-22	67.6923	4	D
1555763_x_at	1555763_x_at	MKL1	megakaryoblastic leukemia (translocation) 1	0	0			11.5	33.8235	2	I
1555807_a_at	1555807_a_at	MOG	myelin oligodendrocyte glycoprotein	0	0			12.5	36.7647	2	I
1555867_at	1555867_at	GNG4	guanine nucleotide binding protein (G protein), gamma 4	0	0			12.5	36.7647	2	I
1555881_s_at	1555881_s_at	LZTS2	leucine zipper, putative tumor suppressor 2	-11	34.375	2	D	5	14.7059
1555884_at	1555884_at	PSMD6	proteasome 26S subunit, non-ATPase 6	-3	-11.7647			12.5	36.7647	2	I
1555900_at	1555900_at	DCTN5	dynactin 5 (p25)	-16	50	4	D	-23.5	72.3077	4	D	overlap
1555947_at	1555947_at	FAM120A	family with sequence similarity 120A	-16.5	51.5625	4	D	0.5	1.47059
1555976_s_at	1555976_s_at	MYL12A	myosin light chain 12A	-4	-15.6863			-12.5	38.4615	2	D
1556034_s_at	1556034_s_at	MTMR11	myotubularin related protein 11	-1	-3.92157			-12	36.9231	2	D
1556049_at	1556049_at	RTN4	reticulon 4	0	0			18.5	54.4118	4	I
1556051_a_at	1556051_a_at	BICD1	bicaudal D homolog 1 (Drosophila)	13.5	52.9412	4	I	0.5	1.47059
1556059_s_at	1556059_s_at	SPEN	spen family transcriptional repressor	-6	-23.5294			-11.5	35.3846	2	D
1556066_at	1556066_at	KDM6B	lysine (K)-specific demethylase 6B	7.5	29.4118			17.5	51.4706	4	I
1556088_at	1556088_at	RPAIN	RPA interacting protein	0	0			-12.5	38.4615	2	D
1556151_at	1556151_at	ITFG1	integrin alpha FG-GAP repeat containing 1	0	0			-11.5	35.3846	2	D
1556202_at	1556202_at	SRGAP2	SLIT-ROBO Rho GTPase activating protein 2	2.5	9.80392			24.5	72.0588	4	I
1556203_a_at	1556203_a_at	SRGAP2	SLIT-ROBO Rho GTPase activating protein 2	12.5	49.0196	2	I	19	55.8824	4	I	overlap
1556211_a_at	1556211_a_at	AIG1	androgen-induced 1	-12.5	39.0625	2	D	9	26.4706
1556213_a_at	1556213_a_at	BTG3	BTG family, member 3	0	0			17.5	51.4706	4	I
1556228_a_at	1556228_a_at	VCPIP1	valosin containing protein (p97)/p47 complex interacting protein 1	0	0			-18.5	56.9231	4	D
1556250_at	1556250_at	---	---	0	0			12	35.2941	2	I
1556284_at	1556284_at	PPA2	pyrophosphatase (inorganic) 2	-11	34.375	2	D	-12	36.9231	2	D	overlap
1556345_s_at	1556345_s_at	---	---	16.5	64.7059	4	I	16	47.0588	2	I	overlap
1556373_a_at	1556373_a_at	FAM185A	family with sequence similarity 185, member A	1	3.92157			21.5	63.2353	4	I
1556416_s_at	1556416_s_at	---	---	-0.5	-1.96078			18.5	54.4118	4	I
1556493_a_at	1556493_a_at	KDM4C	lysine (K)-specific demethylase 4C	9.5	37.2549	2	I	10.5	30.8824
1556590_s_at	1556590_s_at	---	---	11.5	45.098	2	I	20	58.8235	4	I	overlap
1556621_a_at	1556621_a_at	---	---	-0.5	-1.96078			24	70.5882	4	I
1556672_a_at	1556672_a_at	RBM6	RNA binding motif protein 6	5	19.6078			28.5	83.8235	6	I
1556694_a_at	1556694_a_at	---	---	1	3.92157			-20.5	63.0769	4	D
1556698_a_at	1556698_a_at	GPRIN3	GPRIN family member 3	-7	-27.451			-11	33.8462	2	D
1556763_at	1556763_at	---	---	-17.5	54.6875	4	D	7	20.5882
1556817_a_at	1556817_a_at	---	---	10	39.2157	2	I	6	17.6471
1556828_at	1556828_at	---	---	0	0			19	55.8824	4	I
1556925_at	1556925_at	SMC3	structural maintenance of chromosomes 3	-1.5	-5.88235			20.5	60.2941	4	I
1556985_at	1556985_at	---	---	0	0			17	50	4	I
1556997_a_at	1556997_a_at	LEPR /// LEPROT	leptin receptor /// leptin receptor overlapping transcript	3	11.7647			12.5	36.7647	2	I
1557065_at	1557065_at	YLPM1	YLP motif containing 1	6	23.5294			24	70.5882	4	I
1557089_at	1557089_at	KIF5C	kinesin family member 5C	0	0			-12.5	38.4615	2	D
1557120_at	1557120_at	EEF1A1	eukaryotic translation elongation factor 1 alpha 1	-11	34.375	2	D	-18	55.3846	4	D	overlap
1557154_at	1557154_at	---	---	0	0			11.5	33.8235	2	I
1557248_at	1557248_at	ZNF814	zinc finger protein 814	-11.5	35.9375	2	D	4	11.7647
1557278_s_at	1557278_s_at	TNPO1	transportin 1	-0.5	-1.96078			17.5	51.4706	4	I
1557305_at	1557305_at	TACC1	transforming, acidic coiled-coil containing protein 1	5.5	21.5686			11.5	33.8235	2	I
1557350_at	1557350_at	G3BP1	GTPase activating protein (SH3 domain) binding protein 1	22.5	88.2353	6	I	0	0
1557374_at	1557374_at	ABCC9	ATP binding cassette subfamily C member 9	4.5	17.6471			22.5	66.1765	4	I
1557409_at	1557409_at	---	---	4.5	17.6471			13.5	39.7059	2	I
1557411_s_at	1557411_s_at	SLC25A43	solute carrier family 25, member 43	-0.5	-1.96078			-20	61.5385	4	D
1557501_a_at	1557501_a_at	---	---	15	58.8235	4	I	25.5	75	4	I	overlap
1557504_at	1557504_at	---	---	0	0			11.5	33.8235	2	I
1557505_a_at	1557505_a_at	---	---	-1	-3.92157			17.5	51.4706	4	I
1557519_at	1557519_at	---	---	7	27.451			25.5	75	4	I
1557553_at	1557553_at	PPP1R12B	protein phosphatase 1, regulatory subunit 12B	0	0			22	64.7059	4	I
1557571_at	1557571_at	VPS13D	vacuolar protein sorting 13 homolog D (S. cerevisiae)	0	0			12	35.2941	2	I
1557852_at	1557852_at	PHC2	polyhomeotic homolog 2 (Drosophila)	-4	-15.6863			14	41.1765	2	I
1557905_s_at	1557905_s_at	CD44	CD44 molecule (Indian blood group)	0	0			-20	61.5385	4	D
1557924_s_at	1557924_s_at	ALPL	alkaline phosphatase, liver/bone/kidney	-11	34.375	2	D	0.5	1.47059
1557970_s_at	1557970_s_at	RPS6KA2	ribosomal protein S6 kinase, 90kDa, polypeptide 2	0	0			16	47.0588	2	I
1557986_s_at	1557986_s_at	SMCR8	Smith-Magenis syndrome chromosome region, candidate 8	-17.5	54.6875	4	D	-12	36.9231	2	D	overlap
1557987_at	1557987_at	---	---	0	0			18	52.9412	4	I
1558014_s_at	1558014_s_at	FAR1	fatty acyl CoA reductase 1	-17	53.125	4	D	-5.5	-16.1765
1558044_s_at	1558044_s_at	EXOSC6	exosome component 6	-0.5	-1.96078			-16.5	50.7692	4	D
1558050_at	1558050_at	EIF2B5	eukaryotic translation initiation factor 2B, subunit 5 epsilon, 82kDa	-3.5	-13.7255			-14	43.0769	2	D
1558144_at	1558144_at	MEG3	maternally expressed 3 (non-protein coding)	0	0			17.5	51.4706	4	I
1558181_at	1558181_at	---	---	7.5	29.4118			12.5	36.7647	2	I
1558199_at	1558199_at	FN1	fibronectin 1	2	7.84314			12	35.2941	2	I
1558217_at	1558217_at	SLFN13	schlafen family member 13	0	0			-18	55.3846	4	D
1558305_at	1558305_at	GIGYF2	GRB10 interacting GYF protein 2	-16.5	51.5625	4	D	4.5	13.2353
1558385_at	1558385_at	---	---	12.5	49.0196	2	I	8.5	25
1558409_at	1558409_at	---	---	15	58.8235	4	I	3	8.82353
1558501_at	1558501_at	DNM3	dynamin 3	-12.5	39.0625	2	D	-10.5	-30.8824
1558508_a_at	1558508_a_at	C1orf53	chromosome 1 open reading frame 53	-14	43.75	2	D	-10.5	-30.8824
1558693_s_at	1558693_s_at	GLMP	glycosylated lysosomal membrane protein	-5	-19.6078			-22.5	69.2308	4	D
1558719_s_at	1558719_s_at	RPAIN	RPA interacting protein	0.5	1.96078			-12	36.9231	2	D
1558732_at	1558732_at	MAP4K4	mitogen-activated protein kinase kinase kinase kinase 4	0	0			23	67.6471	4	I
1558822_at	1558822_at	---	---	2.5	9.80392			19	55.8824	4	I
1558836_at	1558836_at	---	---	-5.5	-21.5686			17.5	51.4706	4	I
1558896_at	1558896_at	IBA57	IBA57 homolog, iron-sulfur cluster assembly	-2	-7.84314			14	41.1765	2	I
1558948_a_at	1558948_a_at	---	---	5	19.6078			17.5	51.4706	4	I
1559022_at	1559022_at	EFCAB14 /// LOC105378698	EF-hand calcium binding domain 14 /// uncharacterized LOC105378698	1.5	5.88235			-17	52.3077	4	D
1559063_at	1559063_at	---	---	-17.5	54.6875	4	D	-3	-8.82353
1559094_at	1559094_at	FBXO9	F-box protein 9	-9.5	-37.2549			-13.5	41.5385	2	D
1559096_x_at	1559096_x_at	FBXO9	F-box protein 9	-19	59.375	4	D	-10	-29.4118
1559117_at	1559117_at	---	---	-2.5	-9.80392			17.5	51.4706	4	I
1559142_at	1559142_at	KAT6A	K(lysine) acetyltransferase 6A	-1	-3.92157			22.5	66.1765	4	I
1559154_at	1559154_at	---	---	-15.5	48.4375	2	D	0.5	1.47059
1559174_at	1559174_at	RAB6A	RAB6A, member RAS oncogene family	8.5	33.3333	2	I	-0.5	-1.47059
1559204_x_at	1559204_x_at	KRAS	Kirsten rat sarcoma viral oncogene homolog	0	0			16	47.0588	2	I
1559227_s_at	1559227_s_at	VHL	von Hippel-Lindau tumor suppressor, E3 ubiquitin protein ligase	0	0			25	73.5294	4	I
1559304_at	1559304_at	---	---	0	0			24	70.5882	4	I
1559311_at	1559311_at	EHMT1-IT1	EHMT1 intronic transcript 1	0	0			19	55.8824	4	I
1559436_x_at	1559436_x_at	---	---	0	0			19	55.8824	4	I
1559496_at	1559496_at	PPA2	pyrophosphatase (inorganic) 2	6	23.5294			13	38.2353	2	I
1559523_at	1559523_at	---	---	5.5	21.5686			15.5	45.5882	2	I
1559529_at	1559529_at	PTK2	protein tyrosine kinase 2	-4.5	-17.6471			12.5	36.7647	2	I
1559551_at	1559551_at	---	---	3	11.7647			12	35.2941	2	I
1559663_at	1559663_at	---	---	17.5	68.6275	4	I	17	50	4	I	overlap
1559692_at	1559692_at	---	---	0	0			13	38.2353	2	I
1559928_at	1559928_at	PAPPA	pregnancy-associated plasma protein A, pappalysin 1	-3	-11.7647			12.5	36.7647	2	I
1559949_at	1559949_at	---	---	3.5	13.7255			19.5	57.3529	4	I
1560095_s_at	1560095_s_at	---	---	-8	-31.3725			19	55.8824	4	I
1560108_at	1560108_at	---	---	0	0			21	61.7647	4	I
1560109_s_at	1560109_s_at	---	---	0	0			16	47.0588	2	I
1560201_at	1560201_at	ZNF713	zinc finger protein 713	0	0			19.5	57.3529	4	I
1560264_at	1560264_at	---	---	-18.5	57.8125	4	D	-6	-17.6471
1560274_at	1560274_at	WTAP	Wilms tumor 1 associated protein	-11	34.375	2	D	-18	55.3846	4	D	overlap
1560306_at	1560306_at	---	---	8	31.3725			22	64.7059	4	I
1560316_s_at	1560316_s_at	GLCCI1	glucocorticoid induced 1	-7.5	-29.4118			-11	33.8462	2	D
1560332_at	1560332_at	---	---	-4	-15.6863			18	52.9412	4	I
1560433_at	1560433_at	---	---	-7.5	-29.4118			-22.5	69.2308	4	D
1560434_x_at	1560434_x_at	CLTA	clathrin, light chain A	-11.5	35.9375	2	D	-19.5	60	4	D	overlap
1560445_x_at	1560445_x_at	ARHGEF1	Rho guanine nucleotide exchange factor 1	2	7.84314			31.5	92.6471	6	I
1560558_at	1560558_at	INIP	INTS3 and NABP interacting protein	0	0			15.5	45.5882	2	I
1560587_s_at	1560587_s_at	PRDX5	peroxiredoxin 5	0	0			-23.5	72.3077	4	D
1560614_at	1560614_at	---	---	0	0			17.5	51.4706	4	I
1560721_at	1560721_at	---	---	-1	-3.92157			13.5	39.7059	2	I
1560868_s_at	1560868_s_at	---	---	0	0			14.5	42.6471	2	I
1560888_x_at	1560888_x_at	---	---	17.5	68.6275	4	I	14	41.1765	2	I	overlap
1560924_at	1560924_at	---	---	-4	-15.6863			12	35.2941	2	I
1560926_at	1560926_at	---	---	23.5	92.1569	6	I	14.5	42.6471	2	I	overlap
1560974_s_at	1560974_s_at	NOS1	nitric oxide synthase 1 (neuronal)	-4	-15.6863			12	35.2941	2	I
1561017_at	1561017_at	---	---	-27	84.375	6	D	-6	-17.6471
1561065_at	1561065_at	---	---	0	0			20	58.8235	4	I
1561094_a_at	1561094_a_at	SLC22A25	solute carrier family 22, member 25	0	0			14	41.1765	2	I
1561146_at	1561146_at	VPS35	VPS35 retromer complex component	1	3.92157			-14	43.0769	2	D
1561154_at	1561154_at	---	---	-18.5	57.8125	4	D	-2.5	-7.35294
1561316_at	1561316_at	GABRB3	gamma-aminobutyric acid (GABA) A receptor, beta 3	-9.5	-37.2549			-13.5	41.5385	2	D
1561489_at	1561489_at	ARHGAP15 /// LOC101928361	Rho GTPase activating protein 15 /// uncharacterized LOC101928361	10.5	41.1765	2	I	13	38.2353	2	I	overlap
1561542_at	1561542_at	---	---	0	0			15.5	45.5882	2	I
1561615_s_at	1561615_s_at	SLC8A1	solute carrier family 8 (sodium/calcium exchanger), member 1	-10.5	-41.1765			12	35.2941	2	I
1561657_at	1561657_at	---	---	-12	37.5	2	D	4.5	13.2353
1561786_at	1561786_at	---	---	0	0			13	38.2353	2	I
1561962_at	1561962_at	---	---	0	0			12.5	36.7647	2	I
1562033_at	1562033_at	---	---	-14	43.75	2	D	9.5	27.9412
1562055_at	1562055_at	---	---	15	58.8235	4	I	0	0
1562161_at	1562161_at	---	---	-10.5	-41.1765			-11.5	35.3846	2	D
1562227_at	1562227_at	PDE5A	phosphodiesterase 5A, cGMP-specific	14.5	56.8627	4	I	9	26.4706
1562228_s_at	1562228_s_at	PDE5A	phosphodiesterase 5A, cGMP-specific	2.5	9.80392			12	35.2941	2	I
1562287_at	1562287_at	SNTG1	syntrophin, gamma 1	0	0			18	52.9412	4	I
1562317_at	1562317_at	FAM186A	family with sequence similarity 186, member A	3.5	13.7255			13.5	39.7059	2	I
1562329_at	1562329_at	CSMD1	CUB and Sushi multiple domains 1	0	0			18	52.9412	4	I
1562416_at	1562416_at	---	---	-3.5	-13.7255			13.5	39.7059	2	I
1562468_at	1562468_at	---	---	10	39.2157	2	I	2	5.88235
1562495_at	1562495_at	ANKFY1	ankyrin repeat and FYVE domain containing 1	3.5	13.7255			23.5	69.1176	4	I
1562497_at	1562497_at	---	---	15.5	60.7843	4	I	8	23.5294
1562528_at	1562528_at	---	---	0	0			-12	36.9231	2	D
1562695_at	1562695_at	FOXN4	forkhead box N4	0.5	1.96078			13	38.2353	2	I
1562775_at	1562775_at	NUDT12	nudix hydrolase 12	2.5	9.80392			-11	33.8462	2	D
1562836_at	1562836_at	DDX6	DEAD (Asp-Glu-Ala-Asp) box helicase 6	23	90.1961	6	I	28.5	83.8235	6	I	overlap
1562892_at	1562892_at	CHCHD5	coiled-coil-helix-coiled-coil-helix domain containing 5	18	70.5882	4	I	-1	-2.94118
1562919_at	1562919_at	FAM45A	family with sequence similarity 45, member A	0	0			13.5	39.7059	2	I
1562981_at	1562981_at	HBB	hemoglobin, beta	1	3.92157			15.5	45.5882	2	I
1563014_at	1563014_at	RPS15	ribosomal protein S15	13.5	52.9412	4	I	8.5	25
1563299_at	1563299_at	---	---	0	0			-12.5	38.4615	2	D
1563344_at	1563344_at	---	---	13.5	52.9412	4	I	11.5	33.8235	2	I	overlap
1563379_at	1563379_at	---	---	-8.5	-33.3333			12	35.2941	2	I
1563466_at	1563466_at	MYLK	myosin light chain kinase	13.5	52.9412	4	I	11	32.3529
1563482_at	1563482_at	---	---	-6	-23.5294			15	44.1176	2	I
1563488_at	1563488_at	TMEM132B	transmembrane protein 132B	0	0			17	50	4	I
1563536_at	1563536_at	---	---	3	11.7647			23	67.6471	4	I
1563561_at	1563561_at	---	---	0	0			13.5	39.7059	2	I
1563597_at	1563597_at	---	---	0.5	1.96078			20	58.8235	4	I
1563659_at	1563659_at	HERC6	HECT and RLD domain containing E3 ubiquitin protein ligase family member 6	0	0			23	67.6471	4	I
1563721_at	1563721_at	---	---	0	0			11.5	33.8235	2	I
1563787_a_at	1563787_a_at	CAGE1	cancer antigen 1	0	0			17	50	4	I
1563899_at	1563899_at	LCTL	lactase-like	0	0			12	35.2941	2	I
1563920_at	1563920_at	FAM45A	family with sequence similarity 45, member A	0.5	1.96078			15.5	45.5882	2	I
1564031_a_at	1564031_a_at	RELL2	RELT-like 2	-12.5	39.0625	2	D	-0.5	-1.47059
1564063_a_at	1564063_a_at	ATP11B	ATPase, class VI, type 11B	-19.5	60.9375	4	D	-22	67.6923	4	D	overlap
1564093_at	1564093_at	NEK1	NIMA-related kinase 1	10	39.2157	2	I	18	52.9412	4	I	overlap
1564151_at	1564151_at	---	---	-1	-3.92157			13.5	39.7059	2	I
1564160_at	1564160_at	DTHD1	death domain containing 1	2.5	9.80392			12	35.2941	2	I
1564190_x_at	1564190_x_at	ZNF519	zinc finger protein 519	-4	-15.6863			18.5	54.4118	4	I
1564344_at	1564344_at	ATP9B	ATPase, class II, type 9B	19	74.5098	4	I	7	20.5882
1564430_at	1564430_at	---	---	2.5	9.80392			22	64.7059	4	I
1564537_a_at	1564537_a_at	ASB10	ankyrin repeat and SOCS box containing 10	0	0			22	64.7059	4	I
1564820_at	1564820_at	---	---	11.5	45.098	2	I	9.5	27.9412
1564841_at	1564841_at	GABRA2	gamma-aminobutyric acid (GABA) A receptor, alpha 2	0.5	1.96078			12.5	36.7647	2	I
1564911_at	1564911_at	SNHG4	small nucleolar RNA host gene 4	12	47.0588	2	I	21.5	63.2353	4	I	overlap
1565080_at	1565080_at	SRC	SRC proto-oncogene, non-receptor tyrosine kinase	0	0			11.5	33.8235	2	I
1565082_x_at	1565082_x_at	SRC	SRC proto-oncogene, non-receptor tyrosine kinase	0	0			12.5	36.7647	2	I
1565162_s_at	1565162_s_at	MGST1	microsomal glutathione S-transferase 1	-1	-3.92157			-13	40	2	D
1565544_at	1565544_at	RNF141	ring finger protein 141	-11.5	35.9375	2	D	3	8.82353
1565597_at	1565597_at	---	---	8	31.3725			22	64.7059	4	I
1565598_at	1565598_at	---	---	-1	-3.92157			20	58.8235	4	I
1565660_at	1565660_at	FUT6	fucosyltransferase 6 (alpha (1,3) fucosyltransferase)	0	0			26	76.4706	4	I
1565713_at	1565713_at	---	---	0	0			18	52.9412	4	I
1565716_at	1565716_at	FUS	FUS RNA binding protein	-0.5	-1.96078			21	61.7647	4	I
1565734_at	1565734_at	---	---	-12.5	39.0625	2	D	4.5	13.2353
1565777_at	1565777_at	---	---	0	0			17.5	51.4706	4	I
1565804_at	1565804_at	---	---	-7.5	-29.4118			13.5	39.7059	2	I
1565843_s_at	1565843_s_at	BRPF3	bromodomain and PHD finger containing 3	0	0			11.5	33.8235	2	I
1565852_at	1565852_at	---	---	0	0			14.5	42.6471	2	I
1565862_a_at	1565862_a_at	---	---	15	58.8235	4	I	3.5	10.2941
1565877_at	1565877_at	---	---	-2.5	-9.80392			17	50	4	I
1565880_at	1565880_at	---	---	11.5	45.098	2	I	13	38.2353	2	I	overlap
1565882_at	1565882_at	---	---	8.5	33.3333	2	I	7	20.5882
1565915_at	1565915_at	---	---	-2	-7.84314			12	35.2941	2	I
1566098_at	1566098_at	---	---	0	0			11.5	33.8235	2	I
1566111_at	1566111_at	PIEZO1	piezo-type mechanosensitive ion channel component 1	0	0			28	82.3529	6	I
1566115_at	1566115_at	---	---	1	3.92157			22.5	66.1765	4	I
1566134_at	1566134_at	CARHSP1	calcium regulated heat stable protein 1	0	0			13	38.2353	2	I
1566140_at	1566140_at	HOPX	HOP homeobox	0	0			16	47.0588	2	I
1566150_at	1566150_at	CALML4	calmodulin-like 4	-3.5	-13.7255			20.5	60.2941	4	I
1566178_x_at	1566178_x_at	CLYBL-IT1 /// RP11-134O15.2	CLYBL intronic transcript 1 (non-protein coding) ///	0	0			11.5	33.8235	2	I
1566303_s_at	1566303_s_at	PPP1R11	protein phosphatase 1, regulatory (inhibitor) subunit 11	0	0			-26	80	6	D
1566424_at	1566424_at	---	---	0	0			13.5	39.7059	2	I
1566472_s_at	1566472_s_at	RETSAT	retinol saturase (all-trans-retinol 13,14-reductase)	-20	62.5	4	D	-10	-29.4118
1566491_at	1566491_at	---	---	3.5	13.7255			20.5	60.2941	4	I
1566507_a_at	1566507_a_at	FBXO9	F-box protein 9	1	3.92157			12.5	36.7647	2	I
1566511_at	1566511_at	FBXO9	F-box protein 9	-12	37.5	2	D	4.5	13.2353
1566513_a_at	1566513_a_at	GNG4	guanine nucleotide binding protein (G protein), gamma 4	10.5	41.1765	2	I	11.5	33.8235	2	I	overlap
1566540_at	1566540_at	---	---	0	0			12	35.2941	2	I
1566541_at	1566541_at	---	---	-14	43.75	2	D	6.5	19.1176
1566548_at	1566548_at	---	---	-3.5	-13.7255			13.5	39.7059	2	I
1566603_s_at	1566603_s_at	RPUSD3	RNA pseudouridylate synthase domain containing 3	-6.5	-25.4902			-15	46.1538	2	D
1566677_at	1566677_at	MMP2	matrix metallopeptidase 2	0	0			20	58.8235	4	I
1566695_at	1566695_at	---	---	20	78.4314	4	I	27.5	80.8824	6	I	overlap
1566700_at	1566700_at	VRK3	vaccinia related kinase 3	13	50.9804	4	I	9.5	27.9412
1566702_at	1566702_at	---	---	0	0			11.5	33.8235	2	I
1566703_at	1566703_at	---	---	0	0			11.5	33.8235	2	I
1566709_at	1566709_at	---	---	9.5	37.2549	2	I	10.5	30.8824
1566785_x_at	1566785_x_at	NSF	N-ethylmaleimide-sensitive factor	-0.5	-1.96078			16	47.0588	2	I
1566866_at	1566866_at	---	---	3.5	13.7255			13	38.2353	2	I
1566889_at	1566889_at	THADA	thyroid adenoma associated	1.5	5.88235			18	52.9412	4	I
1566952_at	1566952_at	---	---	-2.5	-9.80392			14.5	42.6471	2	I
1566953_x_at	1566953_x_at	---	---	-0.5	-1.96078			20	58.8235	4	I
1566958_at	1566958_at	---	---	17.5	68.6275	4	I	25	73.5294	4	I	overlap
1566959_at	1566959_at	---	---	0	0			11.5	33.8235	2	I
1567223_at	1567223_at	HMGA2	high mobility group AT-hook 2	-12.5	39.0625	2	D	-2	-5.88235
1567303_at	1567303_at	---	---	9.5	37.2549	2	I	14.5	42.6471	2	I	overlap
1567304_at	1567304_at	---	---	1	3.92157			15.5	45.5882	2	I
1567440_at	1567440_at	PSEN1	presenilin 1	14.5	56.8627	4	I	-4	-11.7647
1568601_at	1568601_at	GAD2	glutamate decarboxylase 2	-1.5	-5.88235			15	44.1176	2	I
1568605_at	1568605_at	JRK	Jrk helix-turn-helix protein	-1	-3.92157			-14	43.0769	2	D
1568736_s_at	1568736_s_at	DLGAP1	discs, large (Drosophila) homolog-associated protein 1	-4	-15.6863			-17	52.3077	4	D
1568781_at	1568781_at	UROS	uroporphyrinogen III synthase	-3	-11.7647			-16.5	50.7692	4	D
1568830_at	1568830_at	IRAK3	interleukin 1 receptor associated kinase 3	9.5	37.2549	2	I	13	38.2353	2	I	overlap
1568834_s_at	1568834_s_at	CCDC90B	coiled-coil domain containing 90B	11.5	45.098	2	I	-10	-29.4118
1568856_at	1568856_at	NBR1	neighbor of BRCA1 gene 1	-11	34.375	2	D	-1	-2.94118
1568874_at	1568874_at	NCOA6	nuclear receptor coactivator 6	9.5	37.2549	2	I	7.5	22.0588
1568889_at	1568889_at	FANCD2	Fanconi anemia complementation group D2	-3	-11.7647			13	38.2353	2	I
1568907_at	1568907_at	---	---	11	43.1373	2	I	32	94.1176	6	I	overlap
1568934_at	1568934_at	CX3CR1	chemokine (C-X3-C motif) receptor 1	0	0			-16	49.2308	2	D
1568978_s_at	1568978_s_at	C11orf21	chromosome 11 open reading frame 21	-12.5	39.0625	2	D	-4.5	-13.2353
1569013_s_at	1569013_s_at	BMS1P20	BMS1 ribosome biogenesis factor pseudogene 20	-23	71.875	4	D	-7.5	-22.0588
1569020_at	1569020_at	NEDD9	neural precursor cell expressed, developmentally down-regulated 9	-5	-19.6078			-13.5	41.5385	2	D
1569022_a_at	1569022_a_at	PIK3C2A	phosphatidylinositol-4-phosphate 3-kinase, catalytic subunit type 2 alpha	-14.5	45.3125	2	D	-3	-8.82353
1569054_at	1569054_at	SLC1A3	solute carrier family 1 (glial high affinity glutamate transporter), member 3	0	0			19	55.8824	4	I
1569073_x_at	1569073_x_at	SMARCA4	SWI/SNF related, matrix associated, actin dependent regulator of chromatin, subfamily a, member 4	-12	37.5	2	D	-5.5	-16.1765
1569289_at	1569289_at	BIVM	basic, immunoglobulin-like variable motif containing	-23.5	73.4375	4	D	1	2.94118
1569325_at	1569325_at	ARPC5	actin related protein 2/3 complex subunit 5	-15	46.875	2	D	6	17.6471
1569362_at	1569362_at	ALCAM	activated leukocyte cell adhesion molecule	4.5	17.6471			-13	40	2	D
1569477_at	1569477_at	---	---	0	0			21.5	63.2353	4	I
1569578_at	1569578_at	---	---	12	47.0588	2	I	18	52.9412	4	I	overlap
1569588_x_at	1569588_x_at	PIK3C2A	phosphatidylinositol-4-phosphate 3-kinase, catalytic subunit type 2 alpha	-1.5	-5.88235			11.5	33.8235	2	I
1569601_at	1569601_at	---	---	5	19.6078			16	47.0588	2	I
1569666_s_at	1569666_s_at	---	---	0	0			19.5	57.3529	4	I
1569854_at	1569854_at	---	---	-14	43.75	2	D	-12	36.9231	2	D	overlap
1569909_at	1569909_at	KRT79	keratin 79, type II	0	0			19.5	57.3529	4	I
1569930_at	1569930_at	---	---	-11	34.375	2	D	-17	52.3077	4	D	overlap
1569956_at	1569956_at	MYLK	myosin light chain kinase	0	0			11.5	33.8235	2	I
1570001_at	1570001_at	---	---	4	15.6863			17.5	51.4706	4	I
1570021_at	1570021_at	---	---	14.5	56.8627	4	I	18.5	54.4118	4	I	overlap
1570035_at	1570035_at	TBC1D10A	TBC1 domain family, member 10A	-0.5	-1.96078			18	52.9412	4	I
1570048_at	1570048_at	DNAJC24	DnaJ (Hsp40) homolog, subfamily C, member 24	-0.5	-1.96078			12.5	36.7647	2	I
1570165_at	1570165_at	---	---	-3	-11.7647			29.5	86.7647	6	I
1570167_at	1570167_at	---	---	0	0			18.5	54.4118	4	I
1570173_at	1570173_at	---	---	12	47.0588	2	I	2.5	7.35294
1570183_at	1570183_at	---	---	0	0			11.5	33.8235	2	I
1570339_x_at	1570339_x_at	---	---	0	0			22	64.7059	4	I
1570350_at	1570350_at	LOC100506403 /// LOC101928269 /// RUNX1	uncharacterized LOC100506403 /// uncharacterized LOC101928269 /// runt-related transcription factor 1	16.5	64.7059	4	I	12	35.2941	2	I	overlap
1570351_at	1570351_at	ADAMTS6	ADAM metallopeptidase with thrombospondin type 1 motif 6	-2	-7.84314			19	55.8824	4	I
1570352_at	1570352_at	ATM	ATM serine/threonine kinase	5.5	21.5686			18	52.9412	4	I
1570412_at	1570412_at	---	---	0	0			12	35.2941	2	I
1570491_at	1570491_at	---	---	0	0			12	35.2941	2	I
1570594_at	1570594_at	---	---	3	11.7647			18	52.9412	4	I
1570621_at	1570621_at	---	---	4.5	17.6471			23.5	69.1176	4	I
1570622_at	1570622_at	---	---	13	50.9804	4	I	7	20.5882
1570625_at	1570625_at	TCEB3	transcription elongation factor B (SIII), polypeptide 3 (110kDa, elongin A)	0	0			22.5	66.1765	4	I
1570639_at	1570639_at	---	---	-22	68.75	4	D	-3.5	-10.2941
1729_at	1729_at	TRADD	TNFRSF1A-associated via death domain	-9	-35.2941			-18	55.3846	4	D
200011_s_at	200011_s_at	ARF3	ADP-ribosylation factor 3	0	0			-12.5	38.4615	2	D
200024_at	200024_at	RPS5	ribosomal protein S5	0	0			-19	58.4615	4	D
200030_s_at	200030_s_at	SLC25A3	solute carrier family 25 (mitochondrial carrier; phosphate carrier), member 3	0	0			-20.5	63.0769	4	D
200039_s_at	200039_s_at	PSMB2	proteasome subunit beta 2	0	0			-17	52.3077	4	D
200040_at	200040_at	KHDRBS1	KH domain containing, RNA binding, signal transduction associated 1	0	0			-17.5	53.8462	4	D
200042_at	200042_at	RTCB	RNA 2',3'-cyclic phosphate and 5'-OH ligase	0	0			-11.5	35.3846	2	D
200046_at	200046_at	DAD1	defender against cell death 1	0	0			-28.5	87.6923	6	D
200052_s_at	200052_s_at	ILF2	interleukin enhancer binding factor 2	0	0			-16	49.2308	2	D
200055_at	200055_at	TAF10	TAF10 RNA polymerase II, TATA box binding protein (TBP)-associated factor, 30kDa	0	0			-17.5	53.8462	4	D
200078_s_at	200078_s_at	ATP6V0B	ATPase, H+ transporting, lysosomal 21kDa, V0 subunit b	0	0			-18.5	56.9231	4	D
200096_s_at	200096_s_at	ATP6V0E1	ATPase, H+ transporting, lysosomal 9kDa, V0 subunit e1	0	0			-19.5	60	4	D
200610_s_at	200610_s_at	NCL	nucleolin	0	0			-15	46.1538	2	D
200615_s_at	200615_s_at	AP2B1	adaptor-related protein complex 2, beta 1 subunit	-1	-3.92157			-15	46.1538	2	D
200621_at	200621_at	CSRP1	cysteine and glycine-rich protein 1	0	0			-18	55.3846	4	D
200639_s_at	200639_s_at	YWHAZ	tyrosine 3-monooxygenase/tryptophan 5-monooxygenase activation protein, zeta	0	0			-12	36.9231	2	D
200640_at	200640_at	YWHAZ	tyrosine 3-monooxygenase/tryptophan 5-monooxygenase activation protein, zeta	0	0			-14.5	44.6154	2	D
200644_at	200644_at	MARCKSL1	MARCKS-like 1	0	0			-16.5	50.7692	4	D
200650_s_at	200650_s_at	LDHA	lactate dehydrogenase A	0	0			-11	33.8462	2	D
200664_s_at	200664_s_at	DNAJB1	DnaJ (Hsp40) homolog, subfamily B, member 1	-2.5	-9.80392			-18.5	56.9231	4	D
200666_s_at	200666_s_at	DNAJB1	DnaJ (Hsp40) homolog, subfamily B, member 1	0	0			-17	52.3077	4	D
200669_s_at	200669_s_at	UBE2D3	ubiquitin conjugating enzyme E2D 3	0	0			-17	52.3077	4	D
200675_at	200675_at	CD81	CD81 molecule	0	0			-19.5	60	4	D
200693_at	200693_at	YWHAQ	tyrosine 3-monooxygenase/tryptophan 5-monooxygenase activation protein, theta	0	0			-14	43.0769	2	D
200695_at	200695_at	PPP2R1A	protein phosphatase 2, regulatory subunit A, alpha	-19	59.375	4	D	-9.5	-27.9412
200720_s_at	200720_s_at	ACTR1A	ARP1 actin-related protein 1 homolog A, centractin alpha (yeast)	0	0			-18	55.3846	4	D
200723_s_at	200723_s_at	CAPRIN1	cell cycle associated protein 1	0	0			-13	40	2	D
200739_s_at	200739_s_at	SUMO3	small ubiquitin-like modifier 3	-13.5	42.1875	2	D	-19	58.4615	4	D	overlap
200740_s_at	200740_s_at	SUMO3	small ubiquitin-like modifier 3	0	0			-17	52.3077	4	D
200753_x_at	200753_x_at	SRSF2	serine/arginine-rich splicing factor 2	0	0			-11.5	35.3846	2	D
200762_at	200762_at	DPYSL2	dihydropyrimidinase-like 2	0	0			-18.5	56.9231	4	D
200766_at	200766_at	CTSD	cathepsin D	-1	-3.92157			-11	33.8462	2	D
200783_s_at	200783_s_at	STMN1	stathmin 1	-12	37.5	2	D	-0.5	-1.47059
200786_at	200786_at	PSMB7	proteasome subunit beta 7	0	0			-20	61.5385	4	D
200788_s_at	200788_s_at	PEA15	phosphoprotein enriched in astrocytes 15	0	0			-17	52.3077	4	D
200803_s_at	200803_s_at	TMBIM6	transmembrane BAX inhibitor motif containing 6	0	0			-20	61.5385	4	D
200810_s_at	200810_s_at	CIRBP	cold inducible RNA binding protein	0	0			-12	36.9231	2	D
200811_at	200811_at	CIRBP	cold inducible RNA binding protein	-1.5	-5.88235			-22.5	69.2308	4	D
200814_at	200814_at	PSME1	proteasome activator subunit 1	0	0			-21	64.6154	4	D
200816_s_at	200816_s_at	PAFAH1B1	platelet-activating factor acetylhydrolase 1b, regulatory subunit 1 (45kDa)	0	0			-11	33.8462	2	D
200821_at	200821_at	LAMP2	lysosomal-associated membrane protein 2	0	0			-14.5	44.6154	2	D
200822_x_at	200822_x_at	TPI1	triosephosphate isomerase 1	0	0			-28	86.1538	6	D
200824_at	200824_at	GSTP1	glutathione S-transferase pi 1	0	0			-17.5	53.8462	4	D
200832_s_at	200832_s_at	SCD	stearoyl-CoA desaturase (delta-9-desaturase)	-12	37.5	2	D	-1	-2.94118
200835_s_at	200835_s_at	MAP4	microtubule associated protein 4	0	0			11.5	33.8235	2	I
200847_s_at	200847_s_at	SARAF	store-operated calcium entry-associated regulatory factor	0	0			-11	33.8462	2	D
200862_at	200862_at	DHCR24	24-dehydrocholesterol reductase	-6.5	-25.4902			-11	33.8462	2	D
200872_at	200872_at	S100A10	S100 calcium binding protein A10	0	0			-20	61.5385	4	D
200892_s_at	200892_s_at	TRA2B	transformer 2 beta homolog (Drosophila)	0	0			-11.5	35.3846	2	D
200897_s_at	200897_s_at	PALLD	palladin, cytoskeletal associated protein	0.5	1.96078			-21	64.6154	4	D
200901_s_at	200901_s_at	M6PR	mannose-6-phosphate receptor (cation dependent)	0	0			-12.5	38.4615	2	D
200902_at	200902_at	2018-09-15	15 kDa selenoprotein	0	0			-15	46.1538	2	D
200903_s_at	200903_s_at	AHCY	adenosylhomocysteinase	0	0			-19	58.4615	4	D
200925_at	200925_at	COX6A1	cytochrome c oxidase subunit VIa polypeptide 1	0	0			-19.5	60	4	D
200951_s_at	200951_s_at	CCND2	cyclin D2	7	27.451			27.5	80.8824	6	I
200952_s_at	200952_s_at	CCND2	cyclin D2	3	11.7647			15	44.1176	2	I
200953_s_at	200953_s_at	CCND2	cyclin D2	0	0			-16	49.2308	2	D
200954_at	200954_at	ATP6V0C	ATPase, H+ transporting, lysosomal 16kDa, V0 subunit c	-18	56.25	4	D	1.5	4.41176
200980_s_at	200980_s_at	PDHA1	pyruvate dehydrogenase (lipoamide) alpha 1	0	0			-19.5	60	4	D
200983_x_at	200983_x_at	CD59	CD59 molecule, complement regulatory protein	0	0			-22	67.6923	4	D
200984_s_at	200984_s_at	CD59	CD59 molecule, complement regulatory protein	0	0			-11.5	35.3846	2	D
200986_at	200986_at	SERPING1	serpin peptidase inhibitor, clade G (C1 inhibitor), member 1	-19	59.375	4	D	-3.5	-10.2941
200988_s_at	200988_s_at	PSME3	proteasome activator subunit 3	-1	-3.92157			-11	33.8462	2	D
200997_at	200997_at	RBM14-RBM4 /// RBM4	RBM14-RBM4 readthrough /// RNA binding motif protein 4	0	0			-17	52.3077	4	D
201000_at	201000_at	AARS	alanyl-tRNA synthetase	3	11.7647			-11	33.8462	2	D
201022_s_at	201022_s_at	DSTN	destrin (actin depolymerizing factor)	0	0			-12	36.9231	2	D
201027_s_at	201027_s_at	EIF5B	eukaryotic translation initiation factor 5B	0	0			-20	61.5385	4	D
201035_s_at	201035_s_at	HADH	hydroxyacyl-CoA dehydrogenase	3	11.7647			-14	43.0769	2	D
201044_x_at	201044_x_at	DUSP1	dual specificity phosphatase 1	-16.5	51.5625	4	D	-14	43.0769	2	D	overlap
201054_at	201054_at	HNRNPA0	heterogeneous nuclear ribonucleoprotein A0	0	0			-14.5	44.6154	2	D
201063_at	201063_at	RCN1	reticulocalbin 1, EF-hand calcium binding domain	-0.5	-1.96078			-11.5	35.3846	2	D
201070_x_at	201070_x_at	SF3B1	splicing factor 3b, subunit 1, 155kDa	5.5	21.5686			13.5	39.7059	2	I
201076_at	201076_at	SNU13	SNU13 homolog, small nuclear ribonucleoprotein (U4/U6.U5)	0	0			-15	46.1538	2	D
201077_s_at	201077_s_at	SNU13	SNU13 homolog, small nuclear ribonucleoprotein (U4/U6.U5)	0	0			-20	61.5385	4	D
201079_at	201079_at	SYNGR2	synaptogyrin 2	0	0			-17	52.3077	4	D
201086_x_at	201086_x_at	SON	SON DNA binding protein	0	0			-17.5	53.8462	4	D
201105_at	201105_at	LGALS1	lectin, galactoside-binding, soluble, 1	0	0			-19.5	60	4	D
201108_s_at	201108_s_at	THBS1	thrombospondin 1	12	47.0588	2	I	7.5	22.0588
201109_s_at	201109_s_at	THBS1	thrombospondin 1	-1.5	-5.88235			14	41.1765	2	I
201113_at	201113_at	TUFM	Tu translation elongation factor, mitochondrial	0	0			-16.5	50.7692	4	D
201114_x_at	201114_x_at	PSMA7	proteasome subunit alpha 7	1	3.92157			-14.5	44.6154	2	D
201119_s_at	201119_s_at	COX8A	cytochrome c oxidase subunit VIIIA (ubiquitous)	0	0			-22.5	69.2308	4	D
201120_s_at	201120_s_at	PGRMC1	progesterone receptor membrane component 1	-15.5	48.4375	2	D	-14	43.0769	2	D	overlap
201135_at	201135_at	ECHS1	enoyl-CoA hydratase, short chain, 1, mitochondrial	1	3.92157			-11	33.8462	2	D
201136_at	201136_at	PLP2	proteolipid protein 2 (colonic epithelium-enriched)	0	0			-23.5	72.3077	4	D
201159_s_at	201159_s_at	NMT1	N-myristoyltransferase 1	-4	-15.6863			-14.5	44.6154	2	D
201162_at	201162_at	IGFBP7	insulin like growth factor binding protein 7	-5	-19.6078			-17.5	53.8462	4	D
201175_at	201175_at	TMX2	thioredoxin-related transmembrane protein 2	0	0			-27.5	84.6154	6	D
201201_at	201201_at	CSTB	cystatin B (stefin B)	0	0			-21	64.6154	4	D
201207_at	201207_at	TNFAIP1	tumor necrosis factor, alpha-induced protein 1 (endothelial)	-11.5	35.9375	2	D	-12.5	38.4615	2	D	overlap
201214_s_at	201214_s_at	PPP1R7	protein phosphatase 1, regulatory subunit 7	0	0			-14	43.0769	2	D
201228_s_at	201228_s_at	ARIH2	ariadne RBR E3 ubiquitin protein ligase 2	-14	43.75	2	D	-13	40	2	D	overlap
201229_s_at	201229_s_at	ARIH2	ariadne RBR E3 ubiquitin protein ligase 2	-7	-27.451			-14.5	44.6154	2	D
201239_s_at	201239_s_at	SPCS2 /// SPCS2P4	signal peptidase complex subunit 2 /// signal peptidase complex subunit 2 homolog (S. cerevisiae) pseudogene 4	0	0			-27	83.0769	6	D
201240_s_at	201240_s_at	SPCS2	signal peptidase complex subunit 2	0	0			-12	36.9231	2	D
201243_s_at	201243_s_at	ATP1B1	ATPase, Na+/K+ transporting, beta 1 polypeptide	-12.5	39.0625	2	D	-9	-26.4706
201245_s_at	201245_s_at	OTUB1	OTU deubiquitinase, ubiquitin aldehyde binding 1	0	0			-21.5	66.1538	4	D
201247_at	201247_at	SREBF2	sterol regulatory element binding transcription factor 2	-5	-19.6078			-11.5	35.3846	2	D
201248_s_at	201248_s_at	SREBF2	sterol regulatory element binding transcription factor 2	-12.5	39.0625	2	D	-0.5	-1.47059
201252_at	201252_at	PSMC4	proteasome 26S subunit, ATPase 4	0	0			-19	58.4615	4	D
201259_s_at	201259_s_at	SYPL1	synaptophysin-like 1	0	0			-16	49.2308	2	D
201267_s_at	201267_s_at	PSMC3	proteasome 26S subunit, ATPase 3	0	0			-17.5	53.8462	4	D
201271_s_at	201271_s_at	RALY	RALY heterogeneous nuclear ribonucleoprotein	0	0			-17	52.3077	4	D
201272_at	201272_at	AKR1B1	aldo-keto reductase family 1, member B1 (aldose reductase)	0	0			-12.5	38.4615	2	D
201274_at	201274_at	PSMA5	proteasome subunit alpha 5	0	0			-17.5	53.8462	4	D
201280_s_at	201280_s_at	DAB2	Dab, mitogen-responsive phosphoprotein, homolog 2 (Drosophila)	-6.5	-25.4902			11.5	33.8235	2	I
201289_at	201289_at	CYR61	cysteine-rich, angiogenic inducer, 61	0	0			18.5	54.4118	4	I
201311_s_at	201311_s_at	SH3BGRL	SH3 domain binding glutamate-rich protein like	0	0			-23	70.7692	4	D
201314_at	201314_at	STK25	serine/threonine kinase 25	-2	-7.84314			-17	52.3077	4	D
201330_at	201330_at	RARS	arginyl-tRNA synthetase	-5	-19.6078			-15	46.1538	2	D
201339_s_at	201339_s_at	SCP2	sterol carrier protein 2	0	0			-16.5	50.7692	4	D
201347_x_at	201347_x_at	GRHPR	glyoxylate reductase/hydroxypyruvate reductase	0	0			-23	70.7692	4	D
201375_s_at	201375_s_at	PPP2CB	protein phosphatase 2, catalytic subunit, beta isozyme	0	0			-11	33.8462	2	D
201384_s_at	201384_s_at	NBR1	neighbor of BRCA1 gene 1	0	0			-12	36.9231	2	D
201388_at	201388_at	PSMD3	proteasome 26S subunit, non-ATPase 3	0	0			-11	33.8462	2	D
201392_s_at	201392_s_at	IGF2R	insulin-like growth factor 2 receptor	0	0			20.5	60.2941	4	I
201394_s_at	201394_s_at	RBM5	RNA binding motif protein 5	0	0			-16	49.2308	2	D
201400_at	201400_at	PSMB3	proteasome subunit beta 3	0	0			-17.5	53.8462	4	D
201401_s_at	201401_s_at	ADRBK1	adrenergic, beta, receptor kinase 1	-5	-19.6078			-16.5	50.7692	4	D
201418_s_at	201418_s_at	SOX4	SRY box 4	0	0			20	58.8235	4	I
201419_at	201419_at	BAP1	BRCA1 associated protein 1	-0.5	-1.96078			-26	80	6	D
201422_at	201422_at	IFI30	interferon, gamma-inducible protein 30	0	0			-21	64.6154	4	D
201439_at	201439_at	GBF1	golgi brefeldin A resistant guanine nucleotide exchange factor 1	-1	-3.92157			-16.5	50.7692	4	D
201455_s_at	201455_s_at	NPEPPS	aminopeptidase puromycin sensitive	0	0			-11	33.8462	2	D
201457_x_at	201457_x_at	BUB3	BUB3 mitotic checkpoint protein	0	0			-11.5	35.3846	2	D
201466_s_at	201466_s_at	JUN	jun proto-oncogene	-17	53.125	4	D	-0.5	-1.47059
201485_s_at	201485_s_at	RCN2	reticulocalbin 2, EF-hand calcium binding domain	-14	43.75	2	D	3.5	10.2941
201487_at	201487_at	CTSC	cathepsin C	0	0			-11	33.8462	2	D
201490_s_at	201490_s_at	PPIF	peptidylprolyl isomerase F	-5	-19.6078			-14	43.0769	2	D
201500_s_at	201500_s_at	PPP1R11	protein phosphatase 1, regulatory (inhibitor) subunit 11	0	0			-14.5	44.6154	2	D
201509_at	201509_at	IDH3B	isocitrate dehydrogenase 3 (NAD+) beta	0	0			-14	43.0769	2	D
201527_at	201527_at	ATP6V1F	ATPase, H+ transporting, lysosomal 14kDa, V1 subunit F	0	0			-18	55.3846	4	D
201537_s_at	201537_s_at	DUSP3	dual specificity phosphatase 3	-21.5	67.1875	4	D	-21.5	66.1538	4	D	overlap
201538_s_at	201538_s_at	DUSP3	dual specificity phosphatase 3	-9	-35.2941			-24.5	75.3846	4	D
201541_s_at	201541_s_at	ZNHIT1	zinc finger, HIT-type containing 1	0	0			-20	61.5385	4	D
201554_x_at	201554_x_at	GYG1	glycogenin 1	0	0			-17	52.3077	4	D
201585_s_at	201585_s_at	SFPQ /// SFPQ	splicing factor proline/glutamine-rich /// splicing factor proline/glutamine-rich	0	0			-16	49.2308	2	D
201614_s_at	201614_s_at	RUVBL1	RuvB-like AAA ATPase 1	-2	-7.84314			-17	52.3077	4	D
201625_s_at	201625_s_at	INSIG1	insulin induced gene 1	0	0			-16.5	50.7692	4	D
201629_s_at	201629_s_at	ACP1	acid phosphatase 1, soluble	-16	50	4	D	-3.5	-10.2941
201642_at	201642_at	IFNGR2	interferon gamma receptor 2 (interferon gamma transducer 1)	0	0			-15	46.1538	2	D
201643_x_at	201643_x_at	KDM3B	lysine (K)-specific demethylase 3B	0	0			-12.5	38.4615	2	D
201666_at	201666_at	TIMP1	TIMP metallopeptidase inhibitor 1	0	0			-16.5	50.7692	4	D
201676_x_at	201676_x_at	PSMA1	proteasome subunit alpha 1	0	0			-11.5	35.3846	2	D
201681_s_at	201681_s_at	DLG5	discs, large homolog 5 (Drosophila)	-10	-39.2157			-17	52.3077	4	D
201695_s_at	201695_s_at	PNP	purine nucleoside phosphorylase	0	0			-21.5	66.1538	4	D
201704_at	201704_at	ENTPD6	ectonucleoside triphosphate diphosphohydrolase 6 (putative)	5.5	21.5686			-21	64.6154	4	D
201708_s_at	201708_s_at	NIPSNAP1	nipsnap homolog 1 (C. elegans)	-2	-7.84314			-11	33.8462	2	D
201710_at	201710_at	MYBL2	v-myb avian myeloblastosis viral oncogene homolog-like 2	0	0			13.5	39.7059	2	I
201720_s_at	201720_s_at	LAPTM5	lysosomal protein transmembrane 5	0	0			-14	43.0769	2	D
201728_s_at	201728_s_at	KIAA0100	KIAA0100	1.5	5.88235			15.5	45.5882	2	I
201740_at	201740_at	NDUFS3	NADH dehydrogenase (ubiquinone) Fe-S protein 3, 30kDa (NADH-coenzyme Q reductase)	0	0			-21.5	66.1538	4	D
201746_at	201746_at	TP53	tumor protein p53	0	0			-19.5	60	4	D
201760_s_at	201760_s_at	WSB2	WD repeat and SOCS box containing 2	0	0			-11	33.8462	2	D
201765_s_at	201765_s_at	HEXA	hexosaminidase A (alpha polypeptide)	-16	50	4	D	-9.5	-27.9412
201770_at	201770_at	SNRPA	small nuclear ribonucleoprotein polypeptide A	0	0			-21.5	66.1538	4	D
201775_s_at	201775_s_at	EFCAB14	EF-hand calcium binding domain 14	-6.5	-25.4902			-15.5	47.6923	2	D
201776_s_at	201776_s_at	EFCAB14	EF-hand calcium binding domain 14	0	0			-12	36.9231	2	D
201804_x_at	201804_x_at	TBCB	tubulin folding cofactor B	0	0			-26.5	81.5385	6	D
201817_at	201817_at	UBE3C	ubiquitin protein ligase E3C	0	0			-18.5	56.9231	4	D
201818_at	201818_at	LPCAT1	lysophosphatidylcholine acyltransferase 1	0	0			-11.5	35.3846	2	D
201825_s_at	201825_s_at	SCCPDH	saccharopine dehydrogenase (putative)	-16.5	51.5625	4	D	-9	-26.4706
201835_s_at	201835_s_at	PRKAB1	protein kinase, AMP-activated, beta 1 non-catalytic subunit	-13	40.625	2	D	-24	73.8462	4	D	overlap
201840_at	201840_at	NEDD8	neural precursor cell expressed, developmentally down-regulated 8	0	0			-19	58.4615	4	D
201847_at	201847_at	LIPA	lipase A, lysosomal acid, cholesterol esterase	0	0			-14	43.0769	2	D
201866_s_at	201866_s_at	NR3C1	nuclear receptor subfamily 3, group C, member 1 (glucocorticoid receptor)	4	15.6863			-12	36.9231	2	D
201868_s_at	201868_s_at	TBL1X	transducin (beta)-like 1X-linked	13.5	52.9412	4	I	14	41.1765	2	I	overlap
201870_at	201870_at	TOMM34	translocase of outer mitochondrial membrane 34	-9	-35.2941			-20.5	63.0769	4	D
201877_s_at	201877_s_at	PPP2R5C	protein phosphatase 2, regulatory subunit B', gamma	0	0			-12.5	38.4615	2	D
201896_s_at	201896_s_at	PSRC1	proline/serine-rich coiled-coil 1	-7	-27.451			-20	61.5385	4	D
201898_s_at	201898_s_at	UBE2A	ubiquitin conjugating enzyme E2A	0	0			-21	64.6154	4	D
201900_s_at	201900_s_at	AKR1A1	aldo-keto reductase family 1, member A1 (aldehyde reductase)	-0.5	-1.96078			-21	64.6154	4	D
201901_s_at	201901_s_at	YY1	YY1 transcription factor	0	0			16.5	48.5294	2	I
201903_at	201903_at	UQCRC1	ubiquinol-cytochrome c reductase core protein I	0	0			-18	55.3846	4	D
201926_s_at	201926_s_at	CD55	CD55 molecule, decay accelerating factor for complement (Cromer blood group)	0	0			-13	40	2	D
201933_at	201933_at	CHMP1A	charged multivesicular body protein 1A	0	0			-16.5	50.7692	4	D
201966_at	201966_at	NDUFS2	NADH dehydrogenase (ubiquinone) Fe-S protein 2, 49kDa (NADH-coenzyme Q reductase)	-10	-39.2157			-11	33.8462	2	D
201970_s_at	201970_s_at	NASP	nuclear autoantigenic sperm protein (histone-binding)	-0.5	-1.96078			-25	76.9231	4	D
201988_s_at	201988_s_at	CREBL2	cAMP responsive element binding protein-like 2	-0.5	-1.96078			-11.5	35.3846	2	D
201993_x_at	201993_x_at	HNRNPDL	heterogeneous nuclear ribonucleoprotein D like	0	0			-16	49.2308	2	D
201997_s_at	201997_s_at	SPEN	spen family transcriptional repressor	0	0			-15.5	47.6923	2	D
202024_at	202024_at	ASNA1	arsA arsenite transporter, ATP-binding, homolog 1 (bacterial)	0	0			-15	46.1538	2	D
202036_s_at	202036_s_at	SFRP1	secreted frizzled-related protein 1	0	0			17	50	4	I
202037_s_at	202037_s_at	SFRP1	secreted frizzled-related protein 1	2	7.84314			15.5	45.5882	2	I
202046_s_at	202046_s_at	ARHGAP35	Rho GTPase activating protein 35	7	27.451			14	41.1765	2	I
202053_s_at	202053_s_at	ALDH3A2	aldehyde dehydrogenase 3 family, member A2	0	0			-11.5	35.3846	2	D
202070_s_at	202070_s_at	IDH3A	isocitrate dehydrogenase 3 (NAD+) alpha	2.5	9.80392			-19.5	60	4	D
202079_s_at	202079_s_at	TRAK1	trafficking protein, kinesin binding 1	-5	-19.6078			-17	52.3077	4	D
202096_s_at	202096_s_at	TSPO	translocator protein (18kDa)	0	0			-18	55.3846	4	D
202104_s_at	202104_s_at	SPG7	spastic paraplegia 7 (pure and complicated autosomal recessive)	0	0			-16.5	50.7692	4	D
202135_s_at	202135_s_at	ACTR1B	ARP1 actin-related protein 1 homolog B, centractin beta (yeast)	0	0			-16.5	50.7692	4	D
202138_x_at	202138_x_at	AIMP2	aminoacyl tRNA synthetase complex-interacting multifunctional protein 2	0	0			-16	49.2308	2	D
202139_at	202139_at	AKR7A2	aldo-keto reductase family 7, member A2	0	0			-17	52.3077	4	D
202150_s_at	202150_s_at	NEDD9	neural precursor cell expressed, developmentally down-regulated 9	-1.5	-5.88235			-16.5	50.7692	4	D
202151_s_at	202151_s_at	UBAC1	UBA domain containing 1	-8	-31.3725			-26	80	6	D
202166_s_at	202166_s_at	PPP1R2	protein phosphatase 1, regulatory (inhibitor) subunit 2	0	0			-13.5	41.5385	2	D
202191_s_at	202191_s_at	GAS7	growth arrest-specific 7	0	0			16.5	48.5294	2	I
202217_at	202217_at	C21orf33 /// LOC102724023	chromosome 21 open reading frame 33 /// ES1 protein homolog, mitochondrial	1	3.92157			-20.5	63.0769	4	D
202223_at	202223_at	STT3A	STT3A, subunit of the oligosaccharyltransferase complex (catalytic)	-8	-31.3725			-13.5	41.5385	2	D
202226_s_at	202226_s_at	CRK	v-crk avian sarcoma virus CT10 oncogene homolog	0	0			-15	46.1538	2	D
202232_s_at	202232_s_at	EIF3M	eukaryotic translation initiation factor 3, subunit M	0	0			-13	40	2	D
202260_s_at	202260_s_at	STXBP1	syntaxin binding protein 1	6	23.5294			11.5	33.8235	2	I
202267_at	202267_at	LAMC2	laminin, gamma 2	0	0			21.5	63.2353	4	I
202283_at	202283_at	SERPINF1	serpin peptidase inhibitor, clade F (alpha-2 antiplasmin, pigment epithelium derived factor), member 1	-3	-11.7647			-24.5	75.3846	4	D
202286_s_at	202286_s_at	TACSTD2	tumor-associated calcium signal transducer 2	-16	50	4	D	-2	-5.88235
202295_s_at	202295_s_at	CTSH	cathepsin H	0	0			-21.5	66.1538	4	D
202309_at	202309_at	MTHFD1	methylenetetrahydrofolate dehydrogenase (NADP+ dependent) 1, methenyltetrahydrofolate cyclohydrolase, formyltetrahydrofolate synthetase	2	7.84314			-16	49.2308	2	D
202336_s_at	202336_s_at	PAM	peptidylglycine alpha-amidating monooxygenase	-2	-7.84314			-16.5	50.7692	4	D
202337_at	202337_at	PMF1	polyamine-modulated factor 1	-4	-15.6863			-31	95.3846	6	D
202343_x_at	202343_x_at	COX5B	cytochrome c oxidase subunit Vb	0	0			-19	58.4615	4	D
202379_s_at	202379_s_at	NKTR	natural killer cell triggering receptor	0	0			14.5	42.6471	2	I
202393_s_at	202393_s_at	KLF10	Kruppel-like factor 10	0	0			-19.5	60	4	D
202395_at	202395_at	NSF	N-ethylmaleimide-sensitive factor	-8.5	-33.3333			-12.5	38.4615	2	D
202411_at	202411_at	IFI27	interferon, alpha-inducible protein 27	-13	40.625	2	D	1	2.94118
202418_at	202418_at	YIF1A	Yip1 interacting factor homolog A (S. cerevisiae)	-4.5	-17.6471			-26.5	81.5385	6	D
202420_s_at	202420_s_at	DHX9	DEAH (Asp-Glu-Ala-His) box helicase 9	-1.5	-5.88235			-14	43.0769	2	D
202433_at	202433_at	SLC35B1	solute carrier family 35, member B1	0	0			-20.5	63.0769	4	D
202458_at	202458_at	PRSS23	protease, serine, 23	-20.5	64.0625	4	D	-21	64.6154	4	D	overlap
202462_s_at	202462_s_at	DDX46	DEAD (Asp-Glu-Ala-Asp) box polypeptide 46	-10	-39.2157			-14.5	44.6154	2	D
202469_s_at	202469_s_at	CPSF6	cleavage and polyadenylation specific factor 6	0	0			-14.5	44.6154	2	D
202470_s_at	202470_s_at	CPSF6	cleavage and polyadenylation specific factor 6	-11	34.375	2	D	-14.5	44.6154	2	D	overlap
202472_at	202472_at	MPI	mannose phosphate isomerase	-21	65.625	4	D	-13	40	2	D	overlap
202478_at	202478_at	TRIB2	tribbles pseudokinase 2	0	0			-17	52.3077	4	D
202483_s_at	202483_s_at	RANBP1	RAN binding protein 1	0	0			-14.5	44.6154	2	D
202487_s_at	202487_s_at	H2AFV	H2A histone family, member V	0	0			-16.5	50.7692	4	D
202521_at	202521_at	CTCF	CCCTC-binding factor (zinc finger protein)	0	0			-13	40	2	D
202532_s_at	202532_s_at	DHFR	dihydrofolate reductase	0	0			18	52.9412	4	I
202547_s_at	202547_s_at	ARHGEF7	Rho guanine nucleotide exchange factor 7	10	39.2157	2	I	2	5.88235
202555_s_at	202555_s_at	MYLK	myosin light chain kinase	13	50.9804	4	I	8	23.5294
202572_s_at	202572_s_at	DLGAP4	discs, large (Drosophila) homolog-associated protein 4	0	0			-13.5	41.5385	2	D
202579_x_at	202579_x_at	HMGN4	high mobility group nucleosomal binding domain 4	0	0			-12.5	38.4615	2	D
202585_s_at	202585_s_at	NFX1	nuclear transcription factor, X-box binding 1	-17.5	54.6875	4	D	-26	80	6	D	overlap
202590_s_at	202590_s_at	PDK2	pyruvate dehydrogenase kinase, isozyme 2	-29	90.625	6	D	-8	-23.5294
202591_s_at	202591_s_at	SSBP1	single-stranded DNA binding protein 1, mitochondrial	0	0			-16	49.2308	2	D
202595_s_at	202595_s_at	LEPROTL1	leptin receptor overlapping transcript-like 1	0	0			-17	52.3077	4	D
202617_s_at	202617_s_at	IRAK1 /// MECP2	interleukin 1 receptor associated kinase 1 /// methyl-CpG binding protein 2	-14.5	45.3125	2	D	-18.5	56.9231	4	D	overlap
202658_at	202658_at	PEX11B	peroxisomal biogenesis factor 11 beta	0	0			-16.5	50.7692	4	D
202659_at	202659_at	PSMB10	proteasome subunit beta 10	0	0			-21	64.6154	4	D
202661_at	202661_at	ITPR2	inositol 1,4,5-trisphosphate receptor, type 2	-17.5	54.6875	4	D	-3.5	-10.2941
202675_at	202675_at	SDHB	succinate dehydrogenase complex subunit B, iron sulfur (Ip)	0	0			-16	49.2308	2	D
202678_at	202678_at	GTF2A2	general transcription factor IIA 2	0	0			-20.5	63.0769	4	D
202679_at	202679_at	NPC1	Niemann-Pick disease, type C1	0	0			-17	52.3077	4	D
202728_s_at	202728_s_at	LTBP1	latent transforming growth factor beta binding protein 1	0	0			12.5	36.7647	2	I
202736_s_at	202736_s_at	LSM4	LSM4 homolog, U6 small nuclear RNA and mRNA degradation associated	0	0			-19	58.4615	4	D
202737_s_at	202737_s_at	LSM4	LSM4 homolog, U6 small nuclear RNA and mRNA degradation associated	0	0			-20.5	63.0769	4	D
202762_at	202762_at	ROCK2	Rho-associated, coiled-coil containing protein kinase 2	0	0			-13	40	2	D
202768_at	202768_at	FOSB	FBJ murine osteosarcoma viral oncogene homolog B	0	0			-12	36.9231	2	D
202779_s_at	202779_s_at	UBE2S /// UBE2SP1	ubiquitin-conjugating enzyme E2S /// ubiquitin conjugating enzyme E2S pseudogene 1	0	0			-20.5	63.0769	4	D
202781_s_at	202781_s_at	INPP5K	inositol polyphosphate-5-phosphatase K	0	0			13	38.2353	2	I
202785_at	202785_at	NDUFA7	NADH dehydrogenase (ubiquinone) 1 alpha subcomplex, 7, 14.5kDa	-14	43.75	2	D	-21.5	66.1538	4	D	overlap
202807_s_at	202807_s_at	TOM1	target of myb1 membrane trafficking protein	1.5	5.88235			-17	52.3077	4	D
202810_at	202810_at	DRG1	developmentally regulated GTP binding protein 1	0	0			-20	61.5385	4	D
202833_s_at	202833_s_at	SERPINA1	serpin peptidase inhibitor, clade A (alpha-1 antiproteinase, antitrypsin), member 1	0	0			-15.5	47.6923	2	D
202838_at	202838_at	FUCA1	fucosidase, alpha-L- 1, tissue	0	0			-16.5	50.7692	4	D
202839_s_at	202839_s_at	NDUFB7	NADH dehydrogenase (ubiquinone) 1 beta subcomplex, 7, 18kDa	0	0			-25.5	78.4615	4	D
202840_at	202840_at	TAF15	TATA box binding protein associated factor 15	0	0			12	35.2941	2	I
202861_at	202861_at	PER1	period circadian clock 1	-16	50	4	D	-12.5	38.4615	2	D	overlap
202867_s_at	202867_s_at	DNAJB12	DnaJ (Hsp40) homolog, subfamily B, member 12	1.5	5.88235			-17.5	53.8462	4	D
202868_s_at	202868_s_at	POP4	POP4 homolog, ribonuclease P/MRP subunit	0	0			-15	46.1538	2	D
202869_at	202869_at	OAS1	2'-5'-oligoadenylate synthetase 1	-1	-3.92157			-18.5	56.9231	4	D
202871_at	202871_at	TRAF4	TNF receptor-associated factor 4	-26	81.25	6	D	-3.5	-10.2941
202878_s_at	202878_s_at	CD93	CD93 molecule	0	0			-11	33.8462	2	D
202884_s_at	202884_s_at	PPP2R1B	protein phosphatase 2, regulatory subunit A, beta	-10	-39.2157			-12	36.9231	2	D
202886_s_at	202886_s_at	PPP2R1B	protein phosphatase 2, regulatory subunit A, beta	-6	-23.5294			-13	40	2	D
202893_at	202893_at	UNC13B	unc-13 homolog B (C. elegans)	-13	40.625	2	D	0.5	1.47059
202921_s_at	202921_s_at	ANK2	ankyrin 2, neuronal	0	0			18	52.9412	4	I
202924_s_at	202924_s_at	PLAGL2	pleiomorphic adenoma gene-like 2	-1	-3.92157			-20	61.5385	4	D
202925_s_at	202925_s_at	PLAGL2	pleiomorphic adenoma gene-like 2	-8	-31.3725			-21.5	66.1538	4	D
202931_x_at	202931_x_at	BIN1	bridging integrator 1	-4.5	-17.6471			-16.5	50.7692	4	D
202932_at	202932_at	YES1	YES proto-oncogene 1, Src family tyrosine kinase	-19	59.375	4	D	-6.5	-19.1176
202941_at	202941_at	NDUFV2	NADH dehydrogenase (ubiquinone) flavoprotein 2, 24kDa	0	0			-19	58.4615	4	D
202943_s_at	202943_s_at	NAGA	N-acetylgalactosaminidase, alpha-	0	0			-17	52.3077	4	D
202944_at	202944_at	NAGA	N-acetylgalactosaminidase, alpha-	-0.5	-1.96078			-25	76.9231	4	D
202960_s_at	202960_s_at	MUT	methylmalonyl-CoA mutase	0	0			-15	46.1538	2	D
202982_s_at	202982_s_at	ACOT1 /// ACOT2	acyl-CoA thioesterase 1 /// acyl-CoA thioesterase 2	-6	-23.5294			-27	83.0769	6	D
203019_x_at	203019_x_at	SSX2IP	synovial sarcoma, X breakpoint 2 interacting protein	-28.5	89.0625	6	D	-9	-26.4706
203032_s_at	203032_s_at	FH	fumarate hydratase	-6.5	-25.4902			-16	49.2308	2	D
203033_x_at	203033_x_at	FH	fumarate hydratase	9	35.2941	2	I	2.5	7.35294
203035_s_at	203035_s_at	PIAS3	protein inhibitor of activated STAT 3	-1	-3.92157			-17.5	53.8462	4	D
203053_at	203053_at	BCAS2	breast carcinoma amplified sequence 2	0	0			-15.5	47.6923	2	D
203078_at	203078_at	CUL2	cullin 2	-2	-7.84314			-13.5	41.5385	2	D
203083_at	203083_at	THBS2	thrombospondin 2	14.5	56.8627	4	I	6.5	19.1176
203084_at	203084_at	TGFB1	transforming growth factor beta 1	13.5	52.9412	4	I	12.5	36.7647	2	I	overlap
203088_at	203088_at	FBLN5	fibulin 5	-17	53.125	4	D	-7	-20.5882
203089_s_at	203089_s_at	HTRA2	HtrA serine peptidase 2	0	0			-16.5	50.7692	4	D
203091_at	203091_at	FUBP1	far upstream element (FUSE) binding protein 1	-2.5	-9.80392			-13	40	2	D
203094_at	203094_at	MAD2L1BP	MAD2L1 binding protein	0	0			-20.5	63.0769	4	D
203107_x_at	203107_x_at	RPS2	ribosomal protein S2	0	0			-15	46.1538	2	D
203122_at	203122_at	TRAPPC12	trafficking protein particle complex 12	0	0			-22	67.6923	4	D
203128_at	203128_at	SPTLC2	serine palmitoyltransferase, long chain base subunit 2	-11.5	35.9375	2	D	-4.5	-13.2353
203129_s_at	203129_s_at	KIF5C	kinesin family member 5C	-0.5	-1.96078			14	41.1765	2	I
203136_at	203136_at	RABAC1	Rab acceptor 1 (prenylated)	0	0			-23.5	72.3077	4	D
203150_at	203150_at	RABEPK	Rab9 effector protein with kelch motifs	-0.5	-1.96078			-20.5	63.0769	4	D
203151_at	203151_at	MAP1A	microtubule associated protein 1A	-11.5	35.9375	2	D	9.5	27.9412
203168_at	203168_at	ATF6B	activating transcription factor 6 beta	-2	-7.84314			21	61.7647	4	I
203173_s_at	203173_s_at	C16orf62	chromosome 16 open reading frame 62	-0.5	-1.96078			-28.5	87.6923	6	D
203188_at	203188_at	B4GAT1	beta-1,4-glucuronyltransferase 1	-12.5	39.0625	2	D	-5	-14.7059
203190_at	203190_at	NDUFS8	NADH dehydrogenase (ubiquinone) Fe-S protein 8, 23kDa (NADH-coenzyme Q reductase)	0	0			-19.5	60	4	D
203197_s_at	203197_s_at	C1orf123	chromosome 1 open reading frame 123	-5.5	-21.5686			-23.5	72.3077	4	D
203210_s_at	203210_s_at	RFC5	replication factor C subunit 5	-12	37.5	2	D	-21.5	66.1538	4	D	overlap
203216_s_at	203216_s_at	MYO6	myosin VI	-19.5	60.9375	4	D	-2.5	-7.35294
203218_at	203218_at	MAPK9	mitogen-activated protein kinase 9	1	3.92157			-12	36.9231	2	D
203219_s_at	203219_s_at	APRT	adenine phosphoribosyltransferase	-3	-11.7647			-23	70.7692	4	D
203247_s_at	203247_s_at	ZNF24	zinc finger protein 24	0	0			17.5	51.4706	4	I
203267_s_at	203267_s_at	DRG2	developmentally regulated GTP binding protein 2	-22.5	70.3125	4	D	-20	61.5385	4	D	overlap
203337_x_at	203337_x_at	ITGB1BP1	integrin beta 1 binding protein 1	-4	-15.6863			-15	46.1538	2	D
203339_at	203339_at	SLC25A12	solute carrier family 25 (aspartate/glutamate carrier), member 12	-8.5	-33.3333			-16.5	50.7692	4	D
203359_s_at	203359_s_at	GJA9-MYCBP /// MYCBP	GJA9-MYCBP readthrough /// MYC binding protein	0	0			-11	33.8462	2	D
203360_s_at	203360_s_at	GJA9-MYCBP /// MYCBP	GJA9-MYCBP readthrough /// MYC binding protein	0	0			-12.5	38.4615	2	D
203367_at	203367_at	DUSP14	dual specificity phosphatase 14	-13	40.625	2	D	-13.5	41.5385	2	D	overlap
203372_s_at	203372_s_at	SOCS2	suppressor of cytokine signaling 2	-11	34.375	2	D	-22	67.6923	4	D	overlap
203377_s_at	203377_s_at	CDC40	cell division cycle 40	-18.5	57.8125	4	D	-3.5	-10.2941
203402_at	203402_at	KCNAB2	potassium channel, voltage gated subfamily A regulatory beta subunit 2	0	0			-15	46.1538	2	D
203409_at	203409_at	DDB2	damage-specific DNA binding protein 2	0	0			-17	52.3077	4	D
203422_at	203422_at	POLD1	polymerase (DNA directed), delta 1, catalytic subunit	-21	65.625	4	D	-12.5	38.4615	2	D	overlap
203423_at	203423_at	RBP1	retinol binding protein 1, cellular	0	0			-11	33.8462	2	D
203446_s_at	203446_s_at	OCRL	oculocerebrorenal syndrome of Lowe	-0.5	-1.96078			-18.5	56.9231	4	D
203454_s_at	203454_s_at	ATOX1	antioxidant 1 copper chaperone	-6.5	-25.4902			-13.5	41.5385	2	D
203461_at	203461_at	CHD2	chromodomain helicase DNA binding protein 2	-18.5	57.8125	4	D	-0.5	-1.47059
203466_at	203466_at	MPV17	MpV17 mitochondrial inner membrane protein	-1	-3.92157			-30	92.3077	6	D
203475_at	203475_at	CYP19A1	cytochrome P450, family 19, subfamily A, polypeptide 1	0	0			20.5	60.2941	4	I
203478_at	203478_at	NDUFC1	NADH dehydrogenase (ubiquinone) 1, subcomplex unknown, 1, 6kDa	0	0			-15.5	47.6923	2	D
203484_at	203484_at	SEC61G	Sec61 translocon gamma subunit	0	0			-15.5	47.6923	2	D
203490_at	203490_at	ELF4	E74-like factor 4 (ets domain transcription factor)	-15	46.875	2	D	-17.5	53.8462	4	D	overlap
203515_s_at	203515_s_at	PMVK	phosphomevalonate kinase	0	0			-16.5	50.7692	4	D
203524_s_at	203524_s_at	MPST	mercaptopyruvate sulfurtransferase	0	0			-15	46.1538	2	D
203554_x_at	203554_x_at	PTTG1	pituitary tumor-transforming 1	-16	50	4	D	-18.5	56.9231	4	D	overlap
203557_s_at	203557_s_at	PCBD1	pterin-4 alpha-carbinolamine dehydratase/dimerization cofactor of hepatocyte nuclear factor 1 alpha	1	3.92157			-17	52.3077	4	D
203573_s_at	203573_s_at	RABGGTA	Rab geranylgeranyltransferase, alpha subunit	0	0			-18.5	56.9231	4	D
203605_at	203605_at	SRP54	signal recognition particle 54kDa	0	0			-21	64.6154	4	D
203611_at	203611_at	TERF2	telomeric repeat binding factor 2	0	0			-18.5	56.9231	4	D
203613_s_at	203613_s_at	NDUFB6	NADH dehydrogenase (ubiquinone) 1 beta subcomplex, 6, 17kDa	0	0			-15.5	47.6923	2	D
203617_x_at	203617_x_at	ELK1	ELK1, member of ETS oncogene family	-14.5	45.3125	2	D	-9	-26.4706
203628_at	203628_at	IGF1R	insulin-like growth factor 1 receptor	13	50.9804	4	I	20	58.8235	4	I	overlap
203648_at	203648_at	TATDN2	TatD DNase domain containing 2	-9	-35.2941			-18	55.3846	4	D
203664_s_at	203664_s_at	POLR2D	polymerase (RNA) II (DNA directed) polypeptide D	2.5	9.80392			-13.5	41.5385	2	D
203665_at	203665_at	HMOX1	heme oxygenase 1	0	0			-18.5	56.9231	4	D
203671_at	203671_at	TPMT	thiopurine S-methyltransferase	-13	40.625	2	D	-16.5	50.7692	4	D	overlap
203676_at	203676_at	GNS	glucosamine (N-acetyl)-6-sulfatase	-18.5	57.8125	4	D	-0.5	-1.47059
203692_s_at	203692_s_at	E2F3	E2F transcription factor 3	-2.5	-9.80392			22.5	66.1765	4	I
203695_s_at	203695_s_at	DFNA5	deafness, autosomal dominant 5	-21.5	67.1875	4	D	-1	-2.94118
203708_at	203708_at	PDE4B	phosphodiesterase 4B, cAMP-specific	0	0			-12	36.9231	2	D
203711_s_at	203711_s_at	HIBCH	3-hydroxyisobutyryl-CoA hydrolase	-0.5	-1.96078			-21.5	66.1538	4	D
203720_s_at	203720_s_at	ERCC1	excision repair cross-complementation group 1	-23	71.875	4	D	-15	46.1538	2	D	overlap
203724_s_at	203724_s_at	RUFY3	RUN and FYVE domain containing 3	-1	-3.92157			-16	49.2308	2	D
203728_at	203728_at	BAK1	BCL2-antagonist/killer 1	-1	-3.92157			-20	61.5385	4	D
203745_at	203745_at	HCCS	holocytochrome c synthase	0	0			-18	55.3846	4	D
203763_at	203763_at	DYNC2LI1	dynein, cytoplasmic 2, light intermediate chain 1	-21.5	67.1875	4	D	-7	-20.5882
203771_s_at	203771_s_at	BLVRA	biliverdin reductase A	-14	43.75	2	D	-18	55.3846	4	D	overlap
203794_at	203794_at	CDC42BPA	CDC42 binding protein kinase alpha (DMPK-like)	0	0			23.5	69.1176	4	I
203801_at	203801_at	MRPS14	mitochondrial ribosomal protein S14	-2.5	-9.80392			-16	49.2308	2	D
203816_at	203816_at	DGUOK	deoxyguanosine kinase	-3	-11.7647			-17	52.3077	4	D
203817_at	203817_at	GUCY1B3	guanylate cyclase 1, soluble, beta 3	-5	-19.6078			-12.5	38.4615	2	D
203820_s_at	203820_s_at	IGF2BP3	insulin-like growth factor 2 mRNA binding protein 3	-9	-35.2941			-14.5	44.6154	2	D
203830_at	203830_at	C17orf75	chromosome 17 open reading frame 75	-14.5	45.3125	2	D	-9.5	-27.9412
203856_at	203856_at	VRK1	vaccinia related kinase 1	-14.5	45.3125	2	D	-1	-2.94118
203865_s_at	203865_s_at	ADARB1	adenosine deaminase, RNA-specific, B1	10	39.2157	2	I	1.5	4.41176
203882_at	203882_at	IRF9	interferon regulatory factor 9	0	0			-17	52.3077	4	D
203888_at	203888_at	THBD	thrombomodulin	-5.5	-21.5686			-12	36.9231	2	D
203916_at	203916_at	NDST2	N-deacetylase/N-sulfotransferase (heparan glucosaminyl) 2	-15	46.875	2	D	-22	67.6923	4	D	overlap
203922_s_at	203922_s_at	CYBB	cytochrome b-245, beta polypeptide	0	0			-20	61.5385	4	D
203938_s_at	203938_s_at	TAF1C	TATA box binding protein (TBP)-associated factor, RNA polymerase I, C, 110kDa	-8	-31.3725			-11.5	35.3846	2	D
203952_at	203952_at	ATF6	activating transcription factor 6	-11	34.375	2	D	-13.5	41.5385	2	D	overlap
203960_s_at	203960_s_at	HSPB11	heat shock protein family B (small), member 11	-15.5	48.4375	2	D	2.5	7.35294
203978_at	203978_at	NUBP1	nucleotide binding protein 1	0	0			-21	64.6154	4	D
203988_s_at	203988_s_at	FUT8	fucosyltransferase 8 (alpha (1,6) fucosyltransferase)	-18	56.25	4	D	-8	-23.5294
204004_at	204004_at	PAWR	PRKC, apoptosis, WT1, regulator	-16	50	4	D	-13.5	41.5385	2	D	overlap
204005_s_at	204005_s_at	PAWR	PRKC, apoptosis, WT1, regulator	-10.5	-41.1765			-18	55.3846	4	D
204009_s_at	204009_s_at	KRAS	Kirsten rat sarcoma viral oncogene homolog	0	0			-11.5	35.3846	2	D
204017_at	204017_at	KDELR3	KDEL (Lys-Asp-Glu-Leu) endoplasmic reticulum protein retention receptor 3	1	3.92157			17	50	4	I
204034_at	204034_at	ETHE1	ethylmalonic encephalopathy 1	0	0			-26.5	81.5385	6	D
204036_at	204036_at	LPAR1	lysophosphatidic acid receptor 1	-12	37.5	2	D	-6	-17.6471
204039_at	204039_at	CEBPA	CCAAT/enhancer binding protein (C/EBP), alpha	0	0			-18	55.3846	4	D
204050_s_at	204050_s_at	CLTA	clathrin, light chain A	0	0			-19	58.4615	4	D
204088_at	204088_at	P2RX4	purinergic receptor P2X, ligand gated ion channel, 4	0	0			-17	52.3077	4	D
204090_at	204090_at	STK19	serine/threonine kinase 19	-5	-19.6078			-12.5	38.4615	2	D
204101_at	204101_at	MTM1	myotubularin 1	-16.5	51.5625	4	D	-18	55.3846	4	D	overlap
204103_at	204103_at	CCL4	chemokine (C-C motif) ligand 4	0	0			-31.5	96.9231	6	D
204117_at	204117_at	PREP	prolyl endopeptidase	-27	84.375	6	D	1	2.94118
204125_at	204125_at	NDUFAF1	NADH dehydrogenase (ubiquinone) complex I, assembly factor 1	3.5	13.7255			-14	43.0769	2	D
204128_s_at	204128_s_at	RFC3	replication factor C subunit 3	-22.5	70.3125	4	D	-16	49.2308	2	D	overlap
204131_s_at	204131_s_at	FOXO3	forkhead box O3	0	0			21	61.7647	4	I
204134_at	204134_at	PDE2A	phosphodiesterase 2A, cGMP-stimulated	0	0			16	47.0588	2	I
204146_at	204146_at	RAD51AP1	RAD51 associated protein 1	-19.5	60.9375	4	D	1.5	4.41176
204152_s_at	204152_s_at	MFNG	MFNG O-fucosylpeptide 3-beta-N-acetylglucosaminyltransferase	0.5	1.96078			-15	46.1538	2	D
204153_s_at	204153_s_at	MFNG	MFNG O-fucosylpeptide 3-beta-N-acetylglucosaminyltransferase	0	0			-15	46.1538	2	D
204159_at	204159_at	CDKN2C	cyclin-dependent kinase inhibitor 2C (p18, inhibits CDK4)	-16.5	51.5625	4	D	-9	-26.4706
204160_s_at	204160_s_at	ENPP4	ectonucleotide pyrophosphatase/phosphodiesterase 4 (putative)	-18.5	57.8125	4	D	-2	-5.88235
204167_at	204167_at	BTD	biotinidase	3.5	13.7255			-14.5	44.6154	2	D
204186_s_at	204186_s_at	PPID	peptidylprolyl isomerase D	0	0			-12.5	38.4615	2	D
204197_s_at	204197_s_at	RUNX3	runt-related transcription factor 3	0	0			-14.5	44.6154	2	D
204198_s_at	204198_s_at	RUNX3	runt-related transcription factor 3	0	0			-17	52.3077	4	D
204228_at	204228_at	PPIH	peptidylprolyl isomerase H (cyclophilin H)	-5	-19.6078			-17	52.3077	4	D
204229_at	204229_at	SLC17A7	solute carrier family 17 (vesicular glutamate transporter), member 7	0	0			17	50	4	I
204233_s_at	204233_s_at	CHKA	choline kinase alpha	-12	37.5	2	D	-9	-26.4706
204270_at	204270_at	SKI	SKI proto-oncogene	4	15.6863			21.5	63.2353	4	I
204279_at	204279_at	PSMB9	proteasome subunit beta 9	0	0			-26	80	6	D
204283_at	204283_at	FARS2	phenylalanyl-tRNA synthetase 2, mitochondrial	0	0			-21	64.6154	4	D
204295_at	204295_at	SURF1	surfeit 1	0	0			-11	33.8462	2	D
204309_at	204309_at	CYP11A1	cytochrome P450, family 11, subfamily A, polypeptide 1	0	0			16.5	48.5294	2	I
204312_x_at	204312_x_at	CREB1	cAMP responsive element binding protein 1	-1	-3.92157			-11	33.8462	2	D
204338_s_at	204338_s_at	RGS4	regulator of G-protein signaling 4	0	0			17	50	4	I
204346_s_at	204346_s_at	RASSF1	Ras association (RalGDS/AF-6) domain family member 1	-6.5	-25.4902			-17.5	53.8462	4	D
204355_at	204355_at	DHX30	DEAH (Asp-Glu-Ala-His) box helicase 30	-13.5	42.1875	2	D	-17	52.3077	4	D	overlap
204357_s_at	204357_s_at	LIMK1	LIM domain kinase 1	-2	-7.84314			-20.5	63.0769	4	D
204379_s_at	204379_s_at	FGFR3	fibroblast growth factor receptor 3	0	0			17.5	51.4706	4	I
204388_s_at	204388_s_at	MAOA	monoamine oxidase A	0.5	1.96078			18	52.9412	4	I
204392_at	204392_at	CAMK1	calcium/calmodulin-dependent protein kinase I	-12	37.5	2	D	-16.5	50.7692	4	D	overlap
204407_at	204407_at	TTF2	transcription termination factor, RNA polymerase II	-2	-7.84314			-14.5	44.6154	2	D
204441_s_at	204441_s_at	POLA2	polymerase (DNA directed), alpha 2, accessory subunit	-18	56.25	4	D	-2	-5.88235
204445_s_at	204445_s_at	ALOX5	arachidonate 5-lipoxygenase	-7.5	-29.4118			-15	46.1538	2	D
204449_at	204449_at	PDCL	phosducin like	9	35.2941	2	I	3.5	10.2941
204450_x_at	204450_x_at	APOA1	apolipoprotein A-I	0	0			13.5	39.7059	2	I
204467_s_at	204467_s_at	SNCA	synuclein alpha	0	0			11.5	33.8235	2	I
204479_at	204479_at	OSTF1	osteoclast stimulating factor 1	0	0			-18.5	56.9231	4	D
204501_at	204501_at	NOV	nephroblastoma overexpressed	-14.5	45.3125	2	D	-6	-17.6471
204512_at	204512_at	HIVEP1	human immunodeficiency virus type I enhancer binding protein 1	0	0			-22.5	69.2308	4	D
204520_x_at	204520_x_at	BRD1	bromodomain containing 1	0	0			-17	52.3077	4	D
204545_at	204545_at	PEX6	peroxisomal biogenesis factor 6	-14.5	45.3125	2	D	-18.5	56.9231	4	D	overlap
204547_at	204547_at	RAB40B	RAB40B, member RAS oncogene family	-3	-11.7647			-17	52.3077	4	D
204576_s_at	204576_s_at	CLUAP1	clusterin associated protein 1	-16	50	4	D	-1	-2.94118
204584_at	204584_at	L1CAM	L1 cell adhesion molecule	9.5	37.2549	2	I	1	2.94118
204652_s_at	204652_s_at	NRF1	nuclear respiratory factor 1	-2	-7.84314			-18.5	56.9231	4	D
204655_at	204655_at	CCL5	chemokine (C-C motif) ligand 5	0	0			-12	36.9231	2	D
204670_x_at	204670_x_at	HLA-DRB1 /// HLA-DRB4 /// LOC105369230	major histocompatibility complex, class II, DR beta 1 /// major histocompatibility complex, class II, DR beta 4 /// HLA class II histocompatibility antigen, DRB1-7 beta chain	0	0			-14.5	44.6154	2	D
204685_s_at	204685_s_at	ATP2B2	ATPase, Ca++ transporting, plasma membrane 2	0	0			18	52.9412	4	I
204699_s_at	204699_s_at	DIEXF	digestive organ expansion factor homolog (zebrafish)	-3	-11.7647			-16.5	50.7692	4	D
204700_x_at	204700_x_at	DIEXF	digestive organ expansion factor homolog (zebrafish)	-1.5	-5.88235			-17	52.3077	4	D
204747_at	204747_at	IFIT3	interferon-induced protein with tetratricopeptide repeats 3	0	0			-11.5	35.3846	2	D
204766_s_at	204766_s_at	NUDT1	nudix hydrolase 1	-15	46.875	2	D	-9.5	-27.9412
204770_at	204770_at	TAP2	transporter 2, ATP-binding cassette, sub-family B (MDR/TAP)	-7.5	-29.4118			-17.5	53.8462	4	D
204777_s_at	204777_s_at	MAL	mal, T-cell differentiation protein	0	0			-14	43.0769	2	D
204795_at	204795_at	PRR3	proline rich 3	-18.5	57.8125	4	D	-9	-26.4706
204799_at	204799_at	ZBED4	zinc finger, BED-type containing 4	-2.5	-9.80392			-16.5	50.7692	4	D
204811_s_at	204811_s_at	CACNA2D2	calcium channel, voltage-dependent, alpha 2/delta subunit 2	6.5	25.4902			15.5	45.5882	2	I
204833_at	204833_at	ATG12	autophagy related 12	-17.5	54.6875	4	D	-9	-26.4706
204857_at	204857_at	MAD1L1	MAD1 mitotic arrest deficient-like 1 (yeast)	0	0			-23.5	72.3077	4	D
204863_s_at	204863_s_at	IL6ST	interleukin 6 signal transducer	19.5	76.4706	4	I	18	52.9412	4	I	overlap
204871_at	204871_at	MTERF1	mitochondrial transcription termination factor 1	-14	43.75	2	D	-4.5	-13.2353
204887_s_at	204887_s_at	PLK4	polo-like kinase 4	5	19.6078			-21	64.6154	4	D
204889_s_at	204889_s_at	NEURL1	neuralized E3 ubiquitin protein ligase 1	-6	-23.5294			17	50	4	I
204923_at	204923_at	SASH3	SAM and SH3 domain containing 3	0	0			-16.5	50.7692	4	D
204929_s_at	204929_s_at	VAMP5	vesicle associated membrane protein 5	0	0			-22	67.6923	4	D
204935_at	204935_at	PTPN2	protein tyrosine phosphatase, non-receptor type 2	-14	43.75	2	D	-2	-5.88235
204970_s_at	204970_s_at	MAFG	v-maf avian musculoaponeurotic fibrosarcoma oncogene homolog G	-1	-3.92157			13.5	39.7059	2	I
204972_at	204972_at	OAS2	2'-5'-oligoadenylate synthetase 2	0	0			-21	64.6154	4	D
205010_at	205010_at	GNL3L	guanine nucleotide binding protein-like 3 (nucleolar)-like	1.5	5.88235			19.5	57.3529	4	I
205076_s_at	205076_s_at	MTMR11	myotubularin related protein 11	-1	-3.92157			-27.5	84.6154	6	D
205127_at	205127_at	PTGS1	prostaglandin-endoperoxide synthase 1 (prostaglandin G/H synthase and cyclooxygenase)	-13.5	42.1875	2	D	-6	-17.6471
205143_at	205143_at	NCAN	neurocan	1.5	5.88235			15.5	45.5882	2	I
205168_at	205168_at	DDR2	discoidin domain receptor tyrosine kinase 2	0	0			17.5	51.4706	4	I
205172_x_at	205172_x_at	CLTB	clathrin, light chain B	-7.5	-29.4118			-24	73.8462	4	D
205179_s_at	205179_s_at	ADAM8	ADAM metallopeptidase domain 8	-11	34.375	2	D	-5.5	-16.1765
205188_s_at	205188_s_at	SMAD5	SMAD family member 5	-0.5	-1.96078			11.5	33.8235	2	I
205232_s_at	205232_s_at	PAFAH2	platelet-activating factor acetylhydrolase 2	1	3.92157			-23.5	72.3077	4	D
205241_at	205241_at	SCO2	SCO2 cytochrome c oxidase assembly protein	0	0			-17.5	53.8462	4	D
205252_at	205252_at	ZNF174	zinc finger protein 174	-17	53.125	4	D	-6	-17.6471
205259_at	205259_at	NR3C2	nuclear receptor subfamily 3, group C, member 2	-2	-7.84314			-11	33.8462	2	D
205273_s_at	205273_s_at	PITRM1	pitrilysin metallopeptidase 1	-0.5	-1.96078			-14.5	44.6154	2	D
205279_s_at	205279_s_at	GLRB	glycine receptor beta	3.5	13.7255			15	44.1176	2	I
205283_at	205283_at	FKTN	fukutin	-10	-39.2157			-16	49.2308	2	D
205291_at	205291_at	IL2RB	interleukin 2 receptor, beta	0	0			-20.5	63.0769	4	D
205328_at	205328_at	CLDN10	claudin 10	8.5	33.3333	2	I	7.5	22.0588
205398_s_at	205398_s_at	SMAD3	SMAD family member 3	-15	46.875	2	D	-7.5	-22.0588
205435_s_at	205435_s_at	AAK1	AP2 associated kinase 1	-1.5	-5.88235			16.5	48.5294	2	I
205444_at	205444_at	ATP2A1	ATPase, Ca++ transporting, cardiac muscle, fast twitch 1	0	0			12.5	36.7647	2	I
205451_at	205451_at	FOXO4	forkhead box O4	0	0			18	52.9412	4	I
205453_at	205453_at	HOXB2	homeobox B2	-12.5	39.0625	2	D	-1	-2.94118
205463_s_at	205463_s_at	PDGFA	platelet-derived growth factor alpha polypeptide	3	11.7647			17	50	4	I
205475_at	205475_at	SCRG1	stimulator of chondrogenesis 1	9	35.2941	2	I	8	23.5294
205489_at	205489_at	CRYM	crystallin mu	1	3.92157			18.5	54.4118	4	I
205495_s_at	205495_s_at	GNLY	granulysin	0	0			-32.5	100	6	D
205516_x_at	205516_x_at	CIZ1	CDKN1A interacting zinc finger protein 1	-13.5	42.1875	2	D	3.5	10.2941
205552_s_at	205552_s_at	OAS1	2'-5'-oligoadenylate synthetase 1	-2	-7.84314			-16	49.2308	2	D
205612_at	205612_at	MMRN1	multimerin 1	-21.5	67.1875	4	D	-1	-2.94118
205618_at	205618_at	PRRG1	proline rich Gla (G-carboxyglutamic acid) 1	13.5	52.9412	4	I	-0.5	-1.47059
205628_at	205628_at	PRIM2	primase, DNA, polypeptide 2 (58kDa)	-8	-31.3725			-17	52.3077	4	D
205639_at	205639_at	AOAH	acyloxyacyl hydrolase (neutrophil)	-20	62.5	4	D	-9.5	-27.9412
205642_at	205642_at	CNTRL	centriolin	-2.5	-9.80392			-14	43.0769	2	D
205652_s_at	205652_s_at	TTLL1	tubulin tyrosine ligase-like family member 1	-6	-23.5294			-22.5	69.2308	4	D
205656_at	205656_at	PCDH17	protocadherin 17	0	0			20	58.8235	4	I
205660_at	205660_at	OASL	2'-5'-oligoadenylate synthetase-like	0	0			-16.5	50.7692	4	D
205671_s_at	205671_s_at	HLA-DOB	major histocompatibility complex, class II, DO beta	-4	-15.6863			-19	58.4615	4	D
205685_at	205685_at	CD86	CD86 molecule	0	0			-11.5	35.3846	2	D
205692_s_at	205692_s_at	CD38	CD38 molecule	-16.5	51.5625	4	D	-14	43.0769	2	D	overlap
205704_s_at	205704_s_at	ATP6V0A2	ATPase, H+ transporting, lysosomal V0 subunit a2	-19.5	60.9375	4	D	-7	-20.5882
205716_at	205716_at	SLC25A40	solute carrier family 25, member 40	-2	-7.84314			-18	55.3846	4	D
205721_at	205721_at	GFRA2	GDNF family receptor alpha 2	0	0			11.5	33.8235	2	I
205722_s_at	205722_s_at	GFRA2	GDNF family receptor alpha 2	0	0			12.5	36.7647	2	I
205751_at	205751_at	SH3GL2	SH3-domain GRB2-like 2	0	0			24	70.5882	4	I
205761_s_at	205761_s_at	DUS4L	dihydrouridine synthase 4-like	-25.5	79.6875	4	D	-8.5	-25
205773_at	205773_at	CPEB3	cytoplasmic polyadenylation element binding protein 3	-4.5	-17.6471			-14.5	44.6154	2	D
205789_at	205789_at	CD1D	CD1d molecule	0	0			-16.5	50.7692	4	D
205831_at	205831_at	CD2	CD2 molecule	0	0			-15	46.1538	2	D
205845_at	205845_at	CACNA1H	calcium channel, voltage-dependent, T type, alpha 1H subunit	0	0			17.5	51.4706	4	I
205854_at	205854_at	TULP3	tubby like protein 3	-16	50	4	D	-3	-8.82353
205867_at	205867_at	PTPN11	protein tyrosine phosphatase, non-receptor type 11	0	0			17.5	51.4706	4	I
205875_s_at	205875_s_at	TREX1	three prime repair exonuclease 1	-10.5	-41.1765			-14	43.0769	2	D
205884_at	205884_at	ITGA4	integrin alpha 4	-1	-3.92157			-16	49.2308	2	D
205898_at	205898_at	CX3CR1	chemokine (C-X3-C motif) receptor 1	0	0			-13.5	41.5385	2	D
205901_at	205901_at	PNOC	prepronociceptin	0.5	1.96078			-13	40	2	D
205920_at	205920_at	SLC6A6	solute carrier family 6 (neurotransmitter transporter), member 6	-16	50	4	D	-9	-26.4706
205923_at	205923_at	RELN	reelin	-2	-7.84314			24	70.5882	4	I
205940_at	205940_at	MYH3	myosin, heavy chain 3, skeletal muscle, embryonic	-9.5	-37.2549			-19	58.4615	4	D
205949_at	205949_at	CA1	carbonic anhydrase I	16	62.7451	4	I	1.5	4.41176
205957_at	205957_at	PLXNB3	plexin B3	0.5	1.96078			16	47.0588	2	I
205969_at	205969_at	AADAC	arylacetamide deacetylase	0	0			19	55.8824	4	I
205976_at	205976_at	FASTKD2	FAST kinase domains 2	-19	59.375	4	D	-5.5	-16.1765
205989_s_at	205989_s_at	MOG	myelin oligodendrocyte glycoprotein	0	0			-11	33.8462	2	D
205996_s_at	205996_s_at	AK2	adenylate kinase 2	0	0			-22.5	69.2308	4	D
206011_at	206011_at	CASP1	caspase 1	0	0			-15.5	47.6923	2	D
206021_at	206021_at	SCAND2P	SCAN domain containing 2 pseudogene	-5.5	-21.5686			27	79.4118	4	I
206039_at	206039_at	RAB33A	RAB33A, member RAS oncogene family	1.5	5.88235			-15	46.1538	2	D
206042_x_at	206042_x_at	SNRPN /// SNURF	small nuclear ribonucleoprotein polypeptide N /// SNRPN upstream reading frame	-7.5	-29.4118			-17	52.3077	4	D
206048_at	206048_at	OVOL2	ovo-like zinc finger 2	-1	-3.92157			20.5	60.2941	4	I
206050_s_at	206050_s_at	RNH1	ribonuclease/angiogenin inhibitor 1	-1	-3.92157			-11.5	35.3846	2	D
206053_at	206053_at	ZNF510	zinc finger protein 510	-4.5	-17.6471			-20.5	63.0769	4	D
206056_x_at	206056_x_at	LOC105369261 /// SPN	leukosialin /// sialophorin	0	0			20	58.8235	4	I
206058_at	206058_at	SLC6A12	solute carrier family 6 (neurotransmitter transporter), member 12	22	86.2745	6	I	2	5.88235
206061_s_at	206061_s_at	DICER1	dicer 1, ribonuclease type III	0	0			21	61.7647	4	I
206073_at	206073_at	COLQ	collagen-like tail subunit (single strand of homotrimer) of asymmetric acetylcholinesterase	-5	-19.6078			-19.5	60	4	D
206075_s_at	206075_s_at	CSNK2A1	casein kinase 2, alpha 1 polypeptide	-9	-35.2941			-19	58.4615	4	D
206078_at	206078_at	KALRN	kalirin, RhoGEF kinase	4.5	17.6471			20.5	60.2941	4	I
206086_x_at	206086_x_at	HFE	hemochromatosis	0	0			14.5	42.6471	2	I
206120_at	206120_at	CD33	CD33 molecule	-1	-3.92157			-16.5	50.7692	4	D
206130_s_at	206130_s_at	ASGR2	asialoglycoprotein receptor 2	-6	-23.5294			-15.5	47.6923	2	D
206158_s_at	206158_s_at	CNBP	CCHC-type zinc finger, nucleic acid binding protein	0	0			-13	40	2	D
206170_at	206170_at	ADRB2	adrenoceptor beta 2, surface	0	0			-11	33.8462	2	D
206206_at	206206_at	CD180	CD180 molecule	2.5	9.80392			19.5	57.3529	4	I
206211_at	206211_at	SELE	selectin E	-1	-3.92157			22	64.7059	4	I
206238_s_at	206238_s_at	YAF2	YY1 associated factor 2	-16	50	4	D	-1	-2.94118
206243_at	206243_at	TIMP4	TIMP metallopeptidase inhibitor 4	0	0			29.5	86.7647	6	I
206251_s_at	206251_s_at	AVPR1A	arginine vasopressin receptor 1A	0	0			17	50	4	I
206254_at	206254_at	EGF	epidermal growth factor	-2.5	-9.80392			16	47.0588	2	I
206255_at	206255_at	BLK	BLK proto-oncogene, Src family tyrosine kinase	-6	-23.5294			-12	36.9231	2	D
206277_at	206277_at	P2RY2	purinergic receptor P2Y, G-protein coupled, 2	-12	37.5	2	D	-20.5	63.0769	4	D	overlap
206284_x_at	206284_x_at	CLTB	clathrin, light chain B	1	3.92157			-12	36.9231	2	D
206295_at	206295_at	IL18	interleukin 18	-0.5	-1.96078			-15	46.1538	2	D
206316_s_at	206316_s_at	KNTC1	kinetochore associated 1	-16	50	4	D	-27.5	84.6154	6	D	overlap
206320_s_at	206320_s_at	SMAD9	SMAD family member 9	0	0			21	61.7647	4	I
206329_at	206329_at	EXTL1	exostosin-like glycosyltransferase 1	0	0			13.5	39.7059	2	I
206351_s_at	206351_s_at	PEX10	peroxisomal biogenesis factor 10	-4	-15.6863			-16	49.2308	2	D
206357_at	206357_at	OPA3	optic atrophy 3 (autosomal recessive, with chorea and spastic paraplegia)	-13	40.625	2	D	-17	52.3077	4	D	overlap
206374_at	206374_at	DUSP8	dual specificity phosphatase 8	-18	56.25	4	D	5	14.7059
206376_at	206376_at	SLC6A15	solute carrier family 6 (neutral amino acid transporter), member 15	0	0			22	64.7059	4	I
206426_at	206426_at	MLANA	melan-A	14.5	56.8627	4	I	4.5	13.2353
206429_at	206429_at	F2RL1	coagulation factor II (thrombin) receptor-like 1	-19	59.375	4	D	8	23.5294
206437_at	206437_at	S1PR4	sphingosine-1-phosphate receptor 4	-12.5	39.0625	2	D	-2.5	-7.35294
206448_at	206448_at	ZNF365	zinc finger protein 365	-14.5	45.3125	2	D	-3.5	-10.2941
206461_x_at	206461_x_at	MT1H	metallothionein 1H	-2	-7.84314			-18.5	56.9231	4	D
206464_at	206464_at	BMX	BMX non-receptor tyrosine kinase	-14.5	45.3125	2	D	-0.5	-1.47059
206498_at	206498_at	OCA2	oculocutaneous albinism II	0	0			13.5	39.7059	2	I
206502_s_at	206502_s_at	INSM1	insulinoma-associated 1	0	0			-14.5	44.6154	2	D
206548_at	206548_at	---	---	0	0			18	52.9412	4	I
206553_at	206553_at	OAS2	2'-5'-oligoadenylate synthetase 2	-2.5	-9.80392			-16.5	50.7692	4	D
206641_at	206641_at	TNFRSF17	tumor necrosis factor receptor superfamily, member 17	-11	34.375	2	D	-11	33.8462	2	D	overlap
206656_s_at	206656_s_at	APMAP	adipocyte plasma membrane associated protein	0	0			-17.5	53.8462	4	D
206682_at	206682_at	CLEC10A	C-type lectin domain family 10, member A	-7.5	-29.4118			-14.5	44.6154	2	D
206687_s_at	206687_s_at	PTPN6	protein tyrosine phosphatase, non-receptor type 6	0	0			-18	55.3846	4	D
206715_at	206715_at	TFEC	transcription factor EC	-14.5	45.3125	2	D	1	2.94118
206722_s_at	206722_s_at	LPAR2	lysophosphatidic acid receptor 2	-11.5	35.9375	2	D	-16.5	50.7692	4	D	overlap
206724_at	206724_at	CBX4	chromobox homolog 4	-12	37.5	2	D	-8.5	-25
206729_at	206729_at	TNFRSF8	tumor necrosis factor receptor superfamily, member 8	1	3.92157			-12	36.9231	2	D
206731_at	206731_at	CNKSR2	connector enhancer of kinase suppressor of Ras 2	1.5	5.88235			18.5	54.4118	4	I
206734_at	206734_at	JRKL	JRK-like	-17	53.125	4	D	-3	-8.82353
206755_at	206755_at	CYP2B6	cytochrome P450, family 2, subfamily B, polypeptide 6	0	0			12.5	36.7647	2	I
206762_at	206762_at	KCNA5	potassium channel, voltage gated shaker related subfamily A, member 5	0	0			12.5	36.7647	2	I
206788_s_at	206788_s_at	CBFB	core-binding factor, beta subunit	-11	34.375	2	D	-11.5	35.3846	2	D	overlap
206802_at	206802_at	PAX5	paired box 5	0	0			21	61.7647	4	I
206851_at	206851_at	RNASE3	ribonuclease, RNase A family, 3	-6	-23.5294			-18	55.3846	4	D
206882_at	206882_at	SLC1A6	solute carrier family 1 (high affinity aspartate/glutamate transporter), member 6	0	0			11.5	33.8235	2	I
206889_at	206889_at	PDIA2	protein disulfide isomerase family A, member 2	0	0			13	38.2353	2	I
206915_at	206915_at	NKX2-2	NK2 homeobox 2	0	0			11.5	33.8235	2	I
206943_at	206943_at	TGFBR1	transforming growth factor, beta receptor 1	-1	-3.92157			-17	52.3077	4	D
206965_at	206965_at	KLF12	Kruppel-like factor 12	1	3.92157			19.5	57.3529	4	I
206966_s_at	206966_s_at	KLF12	Kruppel-like factor 12	4.5	17.6471			15	44.1176	2	I
206967_at	206967_at	CCNT1	cyclin T1	-7	-27.451			13	38.2353	2	I
207000_s_at	207000_s_at	PPP3CC	protein phosphatase 3, catalytic subunit, gamma isozyme	-17	53.125	4	D	-17.5	53.8462	4	D	overlap
207001_x_at	207001_x_at	TSC22D3	TSC22 domain family, member 3	-8	-31.3725			-11.5	35.3846	2	D
207005_s_at	207005_s_at	BCL2	B-cell CLL/lymphoma 2	9.5	37.2549	2	I	4.5	13.2353
207091_at	207091_at	P2RX7	purinergic receptor P2X, ligand gated ion channel, 7	-21	65.625	4	D	3.5	10.2941
207100_s_at	207100_s_at	VAMP1	vesicle associated membrane protein 1	-14	43.75	2	D	-9	-26.4706
207101_at	207101_at	VAMP1	vesicle associated membrane protein 1	-7	-27.451			-16	49.2308	2	D
207104_x_at	207104_x_at	LILRB1	leukocyte immunoglobulin-like receptor, subfamily B (with TM and ITIM domains), member 1	-7.5	-29.4118			-19.5	60	4	D
207105_s_at	207105_s_at	PIK3R2	phosphoinositide-3-kinase, regulatory subunit 2 (beta)	6	23.5294			13.5	39.7059	2	I
207111_at	207111_at	ADGRE1	adhesion G protein-coupled receptor E1	2	7.84314			-19.5	60	4	D
207113_s_at	207113_s_at	TNF	tumor necrosis factor	-20.5	64.0625	4	D	-11.5	35.3846	2	D	overlap
207121_s_at	207121_s_at	MAPK6	mitogen-activated protein kinase 6	-11.5	35.9375	2	D	-2.5	-7.35294
207128_s_at	207128_s_at	ZNF223	zinc finger protein 223	-18	56.25	4	D	-4	-11.7647
207133_x_at	207133_x_at	ALPK1	alpha kinase 1	2.5	9.80392			21.5	63.2353	4	I
207135_at	207135_at	HTR2A	5-hydroxytryptamine (serotonin) receptor 2A, G protein-coupled	-11	34.375	2	D	6.5	19.1176
207146_at	207146_at	KRT32	keratin 32, type I	0	0			18	52.9412	4	I
207168_s_at	207168_s_at	H2AFY	H2A histone family, member Y	0	0			-16	49.2308	2	D
207216_at	207216_at	TNFSF8	tumor necrosis factor (ligand) superfamily, member 8	-11	34.375	2	D	-15	46.1538	2	D	overlap
207229_at	207229_at	KLRAP1	killer cell lectin-like receptor subfamily A pseudogene 1	-10.5	-41.1765			-17	52.3077	4	D
207232_s_at	207232_s_at	DZIP3	DAZ interacting zinc finger protein 3	15	58.8235	4	I	8.5	25
207235_s_at	207235_s_at	GRM5	glutamate receptor, metabotropic 5	0	0			19	55.8824	4	I
207250_at	207250_at	SIX6	SIX homeobox 6	-1	-3.92157			25.5	75	4	I
207277_at	207277_at	CD209	CD209 molecule	19.5	76.4706	4	I	7.5	22.0588
207313_x_at	207313_x_at	KIR3DL2	killer cell immunoglobulin-like receptor, three domains, long cytoplasmic tail, 2	-2.5	-9.80392			-21.5	66.1538	4	D
207314_x_at	207314_x_at	KIR3DL1 /// KIR3DL2	killer cell immunoglobulin-like receptor, three domains, long cytoplasmic tail, 1 /// killer cell immunoglobulin-like receptor, three domains, long cytoplasmic tail, 2	-12.5	39.0625	2	D	-28.5	87.6923	6	D	overlap
207365_x_at	207365_x_at	USP34	ubiquitin specific peptidase 34	0	0			22.5	66.1765	4	I
207401_at	207401_at	PROX1	prospero homeobox 1	0.5	1.96078			20.5	60.2941	4	I
207419_s_at	207419_s_at	RAC2	ras-related C3 botulinum toxin substrate 2 (rho family, small GTP binding protein Rac2)	0	0			-16	49.2308	2	D
207433_at	207433_at	IL10	interleukin 10	-15.5	48.4375	2	D	7	20.5882
207434_s_at	207434_s_at	FXYD2 /// FXYD6 /// FXYD6-FXYD2	FXYD domain containing ion transport regulator 2 /// FXYD domain containing ion transport regulator 6 /// FXYD6-FXYD2 readthrough	-19	59.375	4	D	2	5.88235
207466_at	207466_at	GAL	galanin/GMAP prepropeptide	-12.5	39.0625	2	D	-5	-14.7059
207492_at	207492_at	NGLY1	N-glycanase 1	6	23.5294			11.5	33.8235	2	I
207495_at	207495_at	RAB28	RAB28, member RAS oncogene family	-22.5	70.3125	4	D	3.5	10.2941
207507_s_at	207507_s_at	ATP5G3	ATP synthase, H+ transporting, mitochondrial Fo complex subunit C3 (subunit 9)	0	0			-21.5	66.1538	4	D
207508_at	207508_at	ATP5G3	ATP synthase, H+ transporting, mitochondrial Fo complex subunit C3 (subunit 9)	0	0			-22.5	69.2308	4	D
207509_s_at	207509_s_at	LAIR2	leukocyte-associated immunoglobulin-like receptor 2	-4	-15.6863			-32	98.4615	6	D
207515_s_at	207515_s_at	POLR1C	polymerase (RNA) I polypeptide C	0	0			-26.5	81.5385	6	D
207521_s_at	207521_s_at	ATP2A3	ATPase, Ca++ transporting, ubiquitous	-4	-15.6863			-16	49.2308	2	D
207522_s_at	207522_s_at	ATP2A3	ATPase, Ca++ transporting, ubiquitous	0	0			-11.5	35.3846	2	D
207565_s_at	207565_s_at	MR1	major histocompatibility complex, class I-related	-2	-7.84314			-16	49.2308	2	D
207566_at	207566_at	MR1	major histocompatibility complex, class I-related	-15.5	48.4375	2	D	4.5	13.2353
207574_s_at	207574_s_at	GADD45B	growth arrest and DNA-damage-inducible, beta	0	0			-23	70.7692	4	D
207630_s_at	207630_s_at	CREM	cAMP responsive element modulator	0	0			-14.5	44.6154	2	D
207637_at	207637_at	WSCD2	WSC domain containing 2	0	0			12.5	36.7647	2	I
207642_at	207642_at	HCRT	hypocretin (orexin) neuropeptide precursor	2	7.84314			13.5	39.7059	2	I
207654_x_at	207654_x_at	DR1	down-regulator of transcription 1	0	0			-18	55.3846	4	D
207657_x_at	207657_x_at	TNPO1	transportin 1	0	0			20.5	60.2941	4	I
207668_x_at	207668_x_at	PDIA6	protein disulfide isomerase family A, member 6	0	0			-17.5	53.8462	4	D
207674_at	207674_at	FCAR	Fc fragment of IgA receptor	0	0			-15.5	47.6923	2	D
207686_s_at	207686_s_at	CASP8	caspase 8, apoptosis-related cysteine peptidase	-1	-3.92157			-12	36.9231	2	D
207691_x_at	207691_x_at	ENTPD1	ectonucleoside triphosphate diphosphohydrolase 1	0	0			-22.5	69.2308	4	D
207695_s_at	207695_s_at	IGSF1	immunoglobulin superfamily, member 1	0	0			17.5	51.4706	4	I
207704_s_at	207704_s_at	GAS7	growth arrest-specific 7	-3.5	-13.7255			-13	40	2	D
207707_s_at	207707_s_at	SEC13	SEC13 homolog, nuclear pore and COPII coat complex component	-14.5	45.3125	2	D	-32.5	100	6	D	overlap
207723_s_at	207723_s_at	KLRC3	killer cell lectin-like receptor subfamily C, member 3	-14.5	45.3125	2	D	-4.5	-13.2353
207738_s_at	207738_s_at	NCKAP1	NCK-associated protein 1	-9	-35.2941			-12	36.9231	2	D
207740_s_at	207740_s_at	NUP62	nucleoporin 62kDa	-2.5	-9.80392			-17	52.3077	4	D
207756_at	207756_at	---	---	0	0			20	58.8235	4	I
207786_at	207786_at	CYP2R1	cytochrome P450, family 2, subfamily R, polypeptide 1	-5	-19.6078			-18.5	56.9231	4	D
207795_s_at	207795_s_at	KLRD1	killer cell lectin-like receptor subfamily D, member 1	-9	-35.2941			-18.5	56.9231	4	D
207796_x_at	207796_x_at	KLRD1	killer cell lectin-like receptor subfamily D, member 1	-7.5	-29.4118			-19.5	60	4	D
207800_at	207800_at	AKAP5	A kinase (PRKA) anchor protein 5	0	0			15	44.1176	2	I
207821_s_at	207821_s_at	PTK2	protein tyrosine kinase 2	-9	-35.2941			-11.5	35.3846	2	D
207831_x_at	207831_x_at	DHPS	deoxyhypusine synthase	0	0			-11	33.8462	2	D
207840_at	207840_at	CD160	CD160 molecule	-4	-15.6863			-18	55.3846	4	D
207856_s_at	207856_s_at	LOC150776 /// SMPD4	sphingomyelin phosphodiesterase 4, neutral membrane (neutral sphingomyelinase-3) pseudogene /// sphingomyelin phosphodiesterase 4, neutral membrane (neutral sphingomyelinase-3)	-0.5	-1.96078			-17.5	53.8462	4	D
207862_at	207862_at	UPK2	uroplakin 2	0	0			22	64.7059	4	I
207877_s_at	207877_s_at	NVL	nuclear VCP-like	-2.5	-9.80392			-18.5	56.9231	4	D
207904_s_at	207904_s_at	LNPEP	leucyl/cystinyl aminopeptidase	-19	59.375	4	D	-1	-2.94118
207968_s_at	207968_s_at	MEF2C	myocyte enhancer factor 2C	-13.5	42.1875	2	D	-7	-20.5882
207980_s_at	207980_s_at	CITED2	Cbp/p300-interacting transactivator, with Glu/Asp rich carboxy-terminal domain, 2	-0.5	-1.96078			-17	52.3077	4	D
207981_s_at	207981_s_at	ESRRG	estrogen-related receptor gamma	0	0			13	38.2353	2	I
208034_s_at	208034_s_at	PROZ	protein Z, vitamin K-dependent plasma glycoprotein	-1	-3.92157			17	50	4	I
208047_s_at	208047_s_at	NAB1	NGFI-A binding protein 1	-17.5	54.6875	4	D	-9.5	-27.9412
208067_x_at	208067_x_at	UTY	ubiquitously transcribed tetratricopeptide repeat containing, Y-linked	-0.5	-1.96078			20	58.8235	4	I
208069_x_at	208069_x_at	CSH1 /// CSHL1 /// GH1 /// GH2	chorionic somatomammotropin hormone 1 (placental lactogen) /// chorionic somatomammotropin hormone-like 1 /// growth hormone 1 /// growth hormone 2	0	0			13.5	39.7059	2	I
208071_s_at	208071_s_at	LAIR1	leukocyte-associated immunoglobulin-like receptor 1	-7	-27.451			-14	43.0769	2	D
208074_s_at	208074_s_at	AP2S1	adaptor-related protein complex 2 sigma 1 subunit	0	0			-14.5	44.6154	2	D
208078_s_at	208078_s_at	LOC102724428 /// SIK1	serine/threonine-protein kinase SIK1 /// salt-inducible kinase 1	-6.5	-25.4902			-17	52.3077	4	D
208086_s_at	208086_s_at	DMD	dystrophin	9	35.2941	2	I	5	14.7059
208089_s_at	208089_s_at	TDRD3	tudor domain containing 3	-19	59.375	4	D	-10.5	-30.8824
208115_x_at	208115_x_at	EDRF1	erythroid differentiation regulatory factor 1	-0.5	-1.96078			15.5	45.5882	2	I
208147_s_at	208147_s_at	CYP2C8	cytochrome P450, family 2, subfamily C, polypeptide 8	-17	53.125	4	D	-5	-14.7059
208194_s_at	208194_s_at	STAM2	signal transducing adaptor molecule (SH3 domain and ITAM motif) 2	2	7.84314			-12	36.9231	2	D
208200_at	208200_at	IL1A	interleukin 1 alpha	10	39.2157	2	I	18.5	54.4118	4	I	overlap
208206_s_at	208206_s_at	RASGRP2	RAS guanyl releasing protein 2 (calcium and DAG-regulated)	0	0			-14.5	44.6154	2	D
208258_s_at	208258_s_at	GAS2L1	growth arrest-specific 2 like 1	0	0			-12.5	38.4615	2	D
208297_s_at	208297_s_at	EVI5	ecotropic viral integration site 5	2.5	9.80392			22	64.7059	4	I
208306_x_at	208306_x_at	HLA-DRB1	major histocompatibility complex, class II, DR beta 1	0	0			-12	36.9231	2	D
208358_s_at	208358_s_at	UGT8	UDP glycosyltransferase 8	-9.5	-37.2549			12	35.2941	2	I
208433_s_at	208433_s_at	LRP8	LDL receptor related protein 8	-19.5	60.9375	4	D	2.5	7.35294
208437_at	208437_at	CLCN1	chloride channel, voltage-sensitive 1	-4	-15.6863			21	61.7647	4	I
208438_s_at	208438_s_at	FGR	FGR proto-oncogene, Src family tyrosine kinase	0	0			-19	58.4615	4	D
208447_s_at	208447_s_at	PRPS1	phosphoribosyl pyrophosphate synthetase 1	-1	-3.92157			-20.5	63.0769	4	D
208453_s_at	208453_s_at	XPNPEP1	X-prolyl aminopeptidase (aminopeptidase P) 1, soluble	0	0			-20	61.5385	4	D
208544_at	208544_at	ADRA2B	adrenoceptor alpha 2B	11	43.1373	2	I	1	2.94118
208548_at	208548_at	IFNA6	interferon, alpha 6	0	0			12.5	36.7647	2	I
208572_at	208572_at	HIST3H3	histone cluster 3, H3	0	0			-11	33.8462	2	D
208581_x_at	208581_x_at	MT1X	metallothionein 1X	0	0			-18	55.3846	4	D
208601_s_at	208601_s_at	TUBB1	tubulin, beta 1 class VI	-8.5	-33.3333			-15	46.1538	2	D
208610_s_at	208610_s_at	SRRM2	serine/arginine repetitive matrix 2	0	0			33	97.0588	6	I
208617_s_at	208617_s_at	PTP4A2	protein tyrosine phosphatase type IVA, member 2	0	0			-16	49.2308	2	D
208639_x_at	208639_x_at	PDIA6	protein disulfide isomerase family A, member 6	0	0			-15.5	47.6923	2	D
208641_s_at	208641_s_at	RAC1	ras-related C3 botulinum toxin substrate 1 (rho family, small GTP binding protein Rac1)	0	0			-15.5	47.6923	2	D
208660_at	208660_at	CS	citrate synthase	0	0			-16.5	50.7692	4	D
208675_s_at	208675_s_at	DDOST	dolichyl-diphosphooligosaccharide--protein glycosyltransferase subunit (non-catalytic)	0	0			-18.5	56.9231	4	D
208678_at	208678_at	ATP6V1E1	ATPase, H+ transporting, lysosomal 31kDa, V1 subunit E1	0	0			-12	36.9231	2	D
208680_at	208680_at	PRDX1	peroxiredoxin 1	0	0			-11.5	35.3846	2	D
208687_x_at	208687_x_at	HSPA8	heat shock 70kDa protein 8	0	0			-14	43.0769	2	D
208698_s_at	208698_s_at	NONO	non-POU domain containing, octamer-binding	-1	-3.92157			-20.5	63.0769	4	D
208704_x_at	208704_x_at	APLP2	amyloid beta (A4) precursor-like protein 2	0	0			-17.5	53.8462	4	D
208717_at	208717_at	OXA1L	oxidase (cytochrome c) assembly 1-like	0	0			-18.5	56.9231	4	D
208727_s_at	208727_s_at	CDC42	cell division cycle 42	-1	-3.92157			14	41.1765	2	I
208742_s_at	208742_s_at	SAP18	Sin3A associated protein 18kDa	0	0			-18.5	56.9231	4	D
208748_s_at	208748_s_at	FLOT1	flotillin 1	-12.5	39.0625	2	D	-21	64.6154	4	D	overlap
208756_at	208756_at	EIF3I	eukaryotic translation initiation factor 3, subunit I	0	0			-24	73.8462	4	D
208762_at	208762_at	SUMO1	small ubiquitin-like modifier 1	-18	56.25	4	D	2	5.88235
208764_s_at	208764_s_at	ATP5G2	ATP synthase, H+ transporting, mitochondrial Fo complex subunit C2 (subunit 9)	0.5	1.96078			-14	43.0769	2	D
208781_x_at	208781_x_at	SNX3	sorting nexin 3	0	0			-12.5	38.4615	2	D
208791_at	208791_at	CLU	clusterin	-2	-7.84314			-11	33.8462	2	D
208792_s_at	208792_s_at	CLU	clusterin	0	0			-13	40	2	D
208799_at	208799_at	PSMB5	proteasome subunit beta 5	0	0			-22.5	69.2308	4	D
208815_x_at	208815_x_at	HSPA4	heat shock 70kDa protein 4	0	0			-15.5	47.6923	2	D
208817_at	208817_at	COMT	catechol-O-methyltransferase	-3.5	-13.7255			-11	33.8462	2	D
208819_at	208819_at	RAB8A	RAB8A, member RAS oncogene family	0	0			-12	36.9231	2	D
208832_at	208832_at	ATXN10	ataxin 10	-1	-3.92157			-11	33.8462	2	D
208833_s_at	208833_s_at	ATXN10	ataxin 10	0	0			-15	46.1538	2	D
208852_s_at	208852_s_at	CANX	calnexin	0	0			-18	55.3846	4	D
208853_s_at	208853_s_at	CANX	calnexin	0	0			-16.5	50.7692	4	D
208894_at	208894_at	HLA-DRA	major histocompatibility complex, class II, DR alpha	0	0			-19	58.4615	4	D
208896_at	208896_at	DDX18	DEAD (Asp-Glu-Ala-Asp) box polypeptide 18	0	0			-11.5	35.3846	2	D
208899_x_at	208899_x_at	ATP6V1D	ATPase, H+ transporting, lysosomal 34kDa, V1 subunit D	0	0			-18.5	56.9231	4	D
208907_s_at	208907_s_at	MRPS18B	mitochondrial ribosomal protein S18B	-8.5	-33.3333			-22.5	69.2308	4	D
208911_s_at	208911_s_at	PDHB	pyruvate dehydrogenase (lipoamide) beta	-5	-19.6078			-18.5	56.9231	4	D
208920_at	208920_at	SRI	sorcin	-1	-3.92157			-11	33.8462	2	D
208925_at	208925_at	CLDND1	claudin domain containing 1	0	0			-14	43.0769	2	D
208928_at	208928_at	POR	P450 (cytochrome) oxidoreductase	-10.5	-41.1765			-17.5	53.8462	4	D
208934_s_at	208934_s_at	LGALS8	lectin, galactoside-binding, soluble, 8	-3	-11.7647			-18	55.3846	4	D
208941_s_at	208941_s_at	SEPHS1	selenophosphate synthetase 1	-8.5	-33.3333			-22	67.6923	4	D
208967_s_at	208967_s_at	AK2	adenylate kinase 2	0	0			-21.5	66.1538	4	D
208968_s_at	208968_s_at	CIAPIN1	cytokine induced apoptosis inhibitor 1	0	0			-11.5	35.3846	2	D
208972_s_at	208972_s_at	ATP5G1	ATP synthase, H+ transporting, mitochondrial Fo complex subunit C1 (subunit 9)	-8.5	-33.3333			-13	40	2	D
208973_at	208973_at	ERI3	ERI1 exoribonuclease family member 3	-9.5	-37.2549			-17	52.3077	4	D
208996_s_at	208996_s_at	POLR2C	polymerase (RNA) II (DNA directed) polypeptide C, 33kDa	0	0			-19	58.4615	4	D
208998_at	208998_at	UCP2	uncoupling protein 2 (mitochondrial, proton carrier)	0	0			-13.5	41.5385	2	D
208999_at	208999_at	2018-09-08	septin 8	-5.5	-21.5686			-18.5	56.9231	4	D
209009_at	209009_at	ESD	esterase D	0	0			-17.5	53.8462	4	D
209017_s_at	209017_s_at	LONP1	lon peptidase 1, mitochondrial	-18	56.25	4	D	-21	64.6154	4	D	overlap
209026_x_at	209026_x_at	TUBB	tubulin, beta class I	-1	-3.92157			-22.5	69.2308	4	D
209032_s_at	209032_s_at	CADM1	cell adhesion molecule 1	-6.5	-25.4902			19	55.8824	4	I
209036_s_at	209036_s_at	MDH2	malate dehydrogenase 2	0	0			-13	40	2	D
209040_s_at	209040_s_at	PSMB8	proteasome subunit beta 8	0	0			-12	36.9231	2	D
209067_s_at	209067_s_at	HNRNPDL	heterogeneous nuclear ribonucleoprotein D like	0	0			-16	49.2308	2	D
209068_at	209068_at	HNRNPDL	heterogeneous nuclear ribonucleoprotein D like	-1	-3.92157			-12.5	38.4615	2	D
209069_s_at	209069_s_at	H3F3B	H3 histone, family 3B (H3.3B)	0	0			-19	58.4615	4	D
209078_s_at	209078_s_at	TXN2	thioredoxin 2	-6.5	-25.4902			-16.5	50.7692	4	D
209088_s_at	209088_s_at	UBN1	ubinuclein 1	0	0			15.5	45.5882	2	I
209091_s_at	209091_s_at	SH3GLB1	SH3-domain GRB2-like endophilin B1	0	0			-14.5	44.6154	2	D
209111_at	209111_at	RNF5 /// RNF5P1	ring finger protein 5, E3 ubiquitin protein ligase /// ring finger protein 5, E3 ubiquitin protein ligase pseudogene 1	0	0			-19.5	60	4	D
209132_s_at	209132_s_at	COMMD4	COMM domain containing 4	-11	34.375	2	D	-19	58.4615	4	D	overlap
209147_s_at	209147_s_at	PLPP1	phospholipid phosphatase 1	-4	-15.6863			-11	33.8462	2	D
209149_s_at	209149_s_at	TM9SF1	transmembrane 9 superfamily member 1	-1	-3.92157			-17.5	53.8462	4	D
209160_at	209160_at	AKR1C3	aldo-keto reductase family 1, member C3	0.5	1.96078			-11	33.8462	2	D
209171_at	209171_at	ITPA	inosine triphosphatase (nucleoside triphosphate pyrophosphatase)	0	0			-16	49.2308	2	D
209176_at	209176_at	SEC23IP	SEC23 interacting protein	-6.5	-25.4902			-20	61.5385	4	D
209178_at	209178_at	DHX38	DEAH (Asp-Glu-Ala-His) box polypeptide 38	-16	50	4	D	-5	-14.7059
209189_at	209189_at	FOS	FBJ murine osteosarcoma viral oncogene homolog	-4	-15.6863			-12	36.9231	2	D
209192_x_at	209192_x_at	KAT5	K(lysine) acetyltransferase 5	-2	-7.84314			-20.5	63.0769	4	D
209193_at	209193_at	PIM1	Pim-1 proto-oncogene, serine/threonine kinase	0	0			22	64.7059	4	I
209208_at	209208_at	MPDU1	mannose-P-dolichol utilization defect 1	-12.5	39.0625	2	D	-31.5	96.9231	6	D	overlap
209226_s_at	209226_s_at	TNPO1	transportin 1	0	0			21.5	63.2353	4	I
209231_s_at	209231_s_at	DCTN5	dynactin 5 (p25)	-1	-3.92157			-29.5	90.7692	6	D
209241_x_at	209241_x_at	MINK1	misshapen-like kinase 1	-7.5	-29.4118			12	35.2941	2	I
209242_at	209242_at	PEG3	paternally expressed 3	-5	-19.6078			17.5	51.4706	4	I
209253_at	209253_at	SORBS3	sorbin and SH3 domain containing 3	-10.5	-41.1765			14	41.1765	2	I
209264_s_at	209264_s_at	TSPAN4	tetraspanin 4	-3	-11.7647			-17.5	53.8462	4	D
209279_s_at	209279_s_at	NSDHL	NAD(P) dependent steroid dehydrogenase-like	-1.5	-5.88235			-23.5	72.3077	4	D
209288_s_at	209288_s_at	CDC42EP3	CDC42 effector protein (Rho GTPase binding) 3	0	0			-11	33.8462	2	D
209304_x_at	209304_x_at	GADD45B	growth arrest and DNA-damage-inducible, beta	-1	-3.92157			-18.5	56.9231	4	D
209305_s_at	209305_s_at	GADD45B	growth arrest and DNA-damage-inducible, beta	-0.5	-1.96078			-17.5	53.8462	4	D
209312_x_at	209312_x_at	HLA-DRB1 /// HLA-DRB4 /// HLA-DRB5 /// LOC105369230	major histocompatibility complex, class II, DR beta 1 /// major histocompatibility complex, class II, DR beta 4 /// major histocompatibility complex, class II, DR beta 5 /// HLA class II histocompatibility antigen, DRB1-7 beta chain	0	0			-13.5	41.5385	2	D
209326_at	209326_at	SLC35A2	solute carrier family 35 (UDP-galactose transporter), member A2	0	0			-14.5	44.6154	2	D
209329_x_at	209329_x_at	HIGD2A	HIG1 hypoxia inducible domain family, member 2A	0	0			-24	73.8462	4	D
209331_s_at	209331_s_at	MAX	MYC associated factor X	0	0			-13.5	41.5385	2	D
209336_at	209336_at	LOC102724159 /// PWP2	periodic tryptophan protein 2 homolog /// PWP2 periodic tryptophan protein homolog (yeast)	-6	-23.5294			-16.5	50.7692	4	D
209349_at	209349_at	RAD50	RAD50 homolog, double strand break repair protein	-16.5	51.5625	4	D	-6.5	-19.1176
209354_at	209354_at	TNFRSF14	tumor necrosis factor receptor superfamily, member 14	0	0			-12	36.9231	2	D
209363_s_at	209363_s_at	MED21	mediator complex subunit 21	-12	37.5	2	D	0	0
209370_s_at	209370_s_at	SH3BP2	SH3-domain binding protein 2	0	0			-11	33.8462	2	D
209383_at	209383_at	DDIT3	DNA-damage-inducible transcript 3	-14.5	45.3125	2	D	0	0
209384_at	209384_at	PROSC	proline synthetase co-transcribed homolog (bacterial)	0	0			-18	55.3846	4	D
209393_s_at	209393_s_at	EIF4E2	eukaryotic translation initiation factor 4E family member 2	-4	-15.6863			-19.5	60	4	D
209397_at	209397_at	ME2	malic enzyme 2, NAD(+)-dependent, mitochondrial	0	0			-11.5	35.3846	2	D
209407_s_at	209407_s_at	DEAF1	DEAF1 transcription factor	-6	-23.5294			-22.5	69.2308	4	D
209417_s_at	209417_s_at	IFI35	interferon-induced protein 35	0	0			-17.5	53.8462	4	D
209424_s_at	209424_s_at	AMACR /// C1QTNF3-AMACR	alpha-methylacyl-CoA racemase /// C1QTNF3-AMACR readthrough (NMD candidate)	-11	34.375	2	D	-11	33.8462	2	D	overlap
209426_s_at	209426_s_at	AMACR /// C1QTNF3-AMACR	alpha-methylacyl-CoA racemase /// C1QTNF3-AMACR readthrough (NMD candidate)	-9	-35.2941			-23	70.7692	4	D
209434_s_at	209434_s_at	PPAT	phosphoribosyl pyrophosphate amidotransferase	-7.5	-29.4118			-18.5	56.9231	4	D
209440_at	209440_at	PRPS1	phosphoribosyl pyrophosphate synthetase 1	0	0			-11.5	35.3846	2	D
209447_at	209447_at	SYNE1	spectrin repeat containing, nuclear envelope 1	-13	40.625	2	D	-7.5	-22.0588
209449_at	209449_at	LSM2	LSM2 homolog, U6 small nuclear RNA and mRNA degradation associated	0	0			-21.5	66.1538	4	D
209470_s_at	209470_s_at	GPM6A	glycoprotein M6A	2.5	9.80392			-15.5	47.6923	2	D
209474_s_at	209474_s_at	ENTPD1	ectonucleoside triphosphate diphosphohydrolase 1	-2.5	-9.80392			-24	73.8462	4	D
209494_s_at	209494_s_at	PATZ1	POZ (BTB) and AT hook containing zinc finger 1	0	0			-27	83.0769	6	D
209504_s_at	209504_s_at	PLEKHB1	pleckstrin homology domain containing, family B (evectins) member 1	-2	-7.84314			-19	58.4615	4	D
209519_at	209519_at	NCBP1	nuclear cap binding protein subunit 1	-16.5	51.5625	4	D	-8	-23.5294
209534_x_at	209534_x_at	AKAP13	A kinase (PRKA) anchor protein 13	0	0			21	61.7647	4	I
209536_s_at	209536_s_at	EHD4	EH domain containing 4	0	0			-11	33.8462	2	D
209537_at	209537_at	EXTL2	exostosin-like glycosyltransferase 2	-4	-15.6863			-13	40	2	D
209541_at	209541_at	IGF1	insulin-like growth factor 1 (somatomedin C)	-1	-3.92157			15	44.1176	2	I
209549_s_at	209549_s_at	DGUOK	deoxyguanosine kinase	0	0			-19	58.4615	4	D
209557_s_at	209557_s_at	NCDN	neurochondrin	0	0			15	44.1176	2	I
209576_at	209576_at	GNAI1	guanine nucleotide binding protein (G protein), alpha inhibiting activity polypeptide 1	1.5	5.88235			-17	52.3077	4	D
209581_at	209581_at	PLA2G16	phospholipase A2, group XVI	-9.5	-37.2549			-14	43.0769	2	D
209593_s_at	209593_s_at	TOR1B	torsin family 1, member B (torsin B)	0	0			-18.5	56.9231	4	D
209599_s_at	209599_s_at	PRUNE	prune exopolyphosphatase	-29.5	92.1875	6	D	-10	-29.4118
209622_at	209622_at	STK16	serine/threonine kinase 16	-17	53.125	4	D	-26.5	81.5385	6	D	overlap
209625_at	209625_at	PIGH	phosphatidylinositol glycan anchor biosynthesis class H	-10.5	-41.1765			-11	33.8462	2	D
209663_s_at	209663_s_at	ITGA7	integrin alpha 7	1.5	5.88235			18	52.9412	4	I
209665_at	209665_at	CYB561D2	cytochrome b561 family, member D2	0	0			-13	40	2	D
209676_at	209676_at	TFPI	tissue factor pathway inhibitor (lipoprotein-associated coagulation inhibitor)	14	54.902	4	I	14	41.1765	2	I	overlap
209678_s_at	209678_s_at	PRKCI	protein kinase C, iota	0	0			21	61.7647	4	I
209682_at	209682_at	CBLB	Cbl proto-oncogene B, E3 ubiquitin protein ligase	0	0			-17.5	53.8462	4	D
209686_at	209686_at	S100B	S100 calcium binding protein B	-8.5	-33.3333			-21.5	66.1538	4	D
209703_x_at	209703_x_at	METTL7A	methyltransferase like 7A	1.5	5.88235			22	64.7059	4	I
209721_s_at	209721_s_at	IFFO1	intermediate filament family orphan 1	-1	-3.92157			-12	36.9231	2	D
209749_s_at	209749_s_at	ACE	angiotensin I converting enzyme	0.5	1.96078			19	55.8824	4	I
209807_s_at	209807_s_at	NFIX	nuclear factor I/X (CCAAT-binding transcription factor)	9	35.2941	2	I	7.5	22.0588
209808_x_at	209808_x_at	ING1	inhibitor of growth family member 1	0.5	1.96078			-12.5	38.4615	2	D
209813_x_at	209813_x_at	TARP /// TRGC1 /// TRGC2 /// TRGV9	TCR gamma alternate reading frame protein /// T cell receptor gamma constant 1 /// T cell receptor gamma constant 2 /// T cell receptor gamma variable 9	0	0			-18	55.3846	4	D
209818_s_at	209818_s_at	HABP4	hyaluronan binding protein 4	-6	-23.5294			-11	33.8462	2	D
209853_s_at	209853_s_at	PSME3	proteasome activator subunit 3	-4	-15.6863			-12.5	38.4615	2	D
209866_s_at	209866_s_at	ADGRL3	adhesion G protein-coupled receptor L3	0	0			14.5	42.6471	2	I
209894_at	209894_at	LEPR	leptin receptor	-9	-35.2941			13	38.2353	2	I
209902_at	209902_at	ATR	ATR serine/threonine kinase	-2	-7.84314			-18	55.3846	4	D
209917_s_at	209917_s_at	TP53TG1	TP53 target 1 (non-protein coding)	-3.5	-13.7255			-26	80	6	D
209920_at	209920_at	BMPR2	bone morphogenetic protein receptor type II	6	23.5294			15.5	45.5882	2	I
209935_at	209935_at	ATP2C1	ATPase, Ca++ transporting, type 2C, member 1	-4.5	-17.6471			-14.5	44.6154	2	D
209956_s_at	209956_s_at	CAMK2B	calcium/calmodulin-dependent protein kinase II beta	-12.5	39.0625	2	D	10	29.4118
209960_at	209960_at	HGF	hepatocyte growth factor (hepapoietin A; scatter factor)	-1.5	-5.88235			11.5	33.8235	2	I
209972_s_at	209972_s_at	AIMP2	aminoacyl tRNA synthetase complex-interacting multifunctional protein 2	-9	-35.2941			13	38.2353	2	I
209974_s_at	209974_s_at	BUB3	BUB3 mitotic checkpoint protein	0	0			-11	33.8462	2	D
209976_s_at	209976_s_at	CYP2E1	cytochrome P450, family 2, subfamily E, polypeptide 1	0	0			15	44.1176	2	I
209993_at	209993_at	ABCB1	ATP binding cassette subfamily B member 1	-6	-23.5294			-19.5	60	4	D
209995_s_at	209995_s_at	TCL1A	T-cell leukemia/lymphoma 1A	-1	-3.92157			-19	58.4615	4	D
210009_s_at	210009_s_at	GOSR2	golgi SNAP receptor complex member 2	-2	-7.84314			-11.5	35.3846	2	D
210014_x_at	210014_x_at	IDH3B	isocitrate dehydrogenase 3 (NAD+) beta	0	0			-16	49.2308	2	D
210031_at	210031_at	CD247	CD247 molecule	0	0			-21.5	66.1538	4	D
210034_s_at	210034_s_at	RPL5	ribosomal protein L5	-1.5	-5.88235			-16.5	50.7692	4	D
210042_s_at	210042_s_at	CTSZ	cathepsin Z	0	0			-21	64.6154	4	D
210057_at	210057_at	SMG1	SMG1 phosphatidylinositol 3-kinase-related kinase	6	23.5294			16	47.0588	2	I
210061_at	210061_at	ZNF589	zinc finger protein 589	-26	81.25	6	D	-9.5	-27.9412
210072_at	210072_at	CCL19	chemokine (C-C motif) ligand 19	1	3.92157			22	64.7059	4	I
210096_at	210096_at	CYP4B1	cytochrome P450, family 4, subfamily B, polypeptide 1	0	0			13	38.2353	2	I
210106_at	210106_at	BLOC1S1-RDH5 /// RDH5	BLOC1S1-RDH5 readthrough /// retinol dehydrogenase 5 (11-cis/9-cis)	0	0			18	52.9412	4	I
210108_at	210108_at	CACNA1D	calcium channel, voltage-dependent, L type, alpha 1D subunit	15.5	60.7843	4	I	-2.5	-7.35294
210118_s_at	210118_s_at	IL1A	interleukin 1 alpha	0	0			18	52.9412	4	I
210128_s_at	210128_s_at	LTB4R	leukotriene B4 receptor	-10.5	-41.1765			-18	55.3846	4	D
210136_at	210136_at	MBP	myelin basic protein	0	0			20.5	60.2941	4	I
210149_s_at	210149_s_at	ATP5H	ATP synthase, H+ transporting, mitochondrial Fo complex subunit D	0	0			-14.5	44.6154	2	D
210153_s_at	210153_s_at	ME2	malic enzyme 2, NAD(+)-dependent, mitochondrial	0	0			-13	40	2	D
210157_at	210157_at	URI1	URI1, prefoldin-like chaperone	14.5	56.8627	4	I	5.5	16.1765
210164_at	210164_at	GZMB	granzyme B	0	0			-19.5	60	4	D
210172_at	210172_at	SF1	splicing factor 1	18	70.5882	4	I	21.5	63.2353	4	I	overlap
210178_x_at	210178_x_at	SRSF10	serine/arginine-rich splicing factor 10	-10.5	-41.1765			-11	33.8462	2	D
210180_s_at	210180_s_at	TRA2B	transformer 2 beta homolog (Drosophila)	-11	34.375	2	D	-9	-26.4706
210186_s_at	210186_s_at	FKBP1A	FK506 binding protein 1A	6	23.5294			-14	43.0769	2	D
210187_at	210187_at	FKBP1A	FK506 binding protein 1A	0	0			-19.5	60	4	D
210190_at	210190_at	STX11	syntaxin 11	4.5	17.6471			-16	49.2308	2	D
210202_s_at	210202_s_at	BIN1	bridging integrator 1	0	0			-11	33.8462	2	D
210213_s_at	210213_s_at	EIF6	eukaryotic translation initiation factor 6	0	0			-18.5	56.9231	4	D
210223_s_at	210223_s_at	MR1	major histocompatibility complex, class I-related	-2	-7.84314			-15.5	47.6923	2	D
210227_at	210227_at	DLGAP2	discs, large (Drosophila) homolog-associated protein 2	3.5	13.7255			13	38.2353	2	I
210250_x_at	210250_x_at	ADSL	adenylosuccinate lyase	0	0			-11.5	35.3846	2	D
210253_at	210253_at	HTATIP2	HIV-1 Tat interactive protein 2	0	0			-16	49.2308	2	D
210273_at	210273_at	PCDH7	protocadherin 7	0	0			13.5	39.7059	2	I
210281_s_at	210281_s_at	ZMYM2	zinc finger, MYM-type 2	-7	-27.451			18	52.9412	4	I
210285_x_at	210285_x_at	WTAP	Wilms tumor 1 associated protein	-1	-3.92157			-20	61.5385	4	D
210286_s_at	210286_s_at	SLC4A7	solute carrier family 4, sodium bicarbonate cotransporter, member 7	-21.5	67.1875	4	D	-16	49.2308	2	D	overlap
210290_at	210290_at	ZNF174	zinc finger protein 174	-12	37.5	2	D	-18	55.3846	4	D	overlap
210294_at	210294_at	TAPBP	TAP binding protein (tapasin)	0.5	1.96078			12	35.2941	2	I
210298_x_at	210298_x_at	FHL1	four and a half LIM domains 1	-7.5	-29.4118			-12	36.9231	2	D
210303_at	210303_at	MAB21L2	mab-21-like 2 (C. elegans)	5.5	21.5686			12.5	36.7647	2	I
210313_at	210313_at	LILRA4	leukocyte immunoglobulin-like receptor, subfamily A (with TM domain), member 4	-3	-11.7647			-17.5	53.8462	4	D
210325_at	210325_at	CD1A	CD1a molecule	-12	37.5	2	D	-7	-20.5882
210365_at	210365_at	LOC100506403 /// RUNX1	uncharacterized LOC100506403 /// runt-related transcription factor 1	-19	59.375	4	D	9.5	27.9412
210367_s_at	210367_s_at	PTGES	prostaglandin E synthase	0	0			11.5	33.8235	2	I
210371_s_at	210371_s_at	RBBP4	retinoblastoma binding protein 4	0	0			-11	33.8462	2	D
210376_x_at	210376_x_at	ELK1	ELK1, member of ETS oncogene family	1	3.92157			-12.5	38.4615	2	D
210386_s_at	210386_s_at	MTX1	metaxin 1	0	0			-12	36.9231	2	D
210399_x_at	210399_x_at	FUT6	fucosyltransferase 6 (alpha (1,3) fucosyltransferase)	0	0			12.5	36.7647	2	I
210404_x_at	210404_x_at	CAMK2B	calcium/calmodulin-dependent protein kinase II beta	0	0			12.5	36.7647	2	I
210410_s_at	210410_s_at	MSH5 /// MSH5-SAPCD1	mutS homolog 5 /// MSH5-SAPCD1 readthrough (NMD candidate)	-23.5	73.4375	4	D	-22.5	69.2308	4	D	overlap
210416_s_at	210416_s_at	CHEK2	checkpoint kinase 2	0	0			-28	86.1538	6	D
210418_s_at	210418_s_at	IDH3B	isocitrate dehydrogenase 3 (NAD+) beta	0	0			-12	36.9231	2	D
210427_x_at	210427_x_at	ANXA2	annexin A2	0	0			-12.5	38.4615	2	D
210486_at	210486_at	ANKMY1	ankyrin repeat and MYND domain containing 1	-17.5	54.6875	4	D	-13	40	2	D	overlap
210500_at	210500_at	---	---	3.5	13.7255			20	58.8235	4	I
210501_x_at	210501_x_at	EIF3K	eukaryotic translation initiation factor 3, subunit K	0	0			-17	52.3077	4	D
210531_at	210531_at	NR2C1	nuclear receptor subfamily 2, group C, member 1	-21	65.625	4	D	-11.5	35.3846	2	D	overlap
210570_x_at	210570_x_at	MAPK9	mitogen-activated protein kinase 9	-17.5	54.6875	4	D	-9	-26.4706
210571_s_at	210571_s_at	CMAHP	cytidine monophospho-N-acetylneuraminic acid hydroxylase, pseudogene	-22.5	70.3125	4	D	-20	61.5385	4	D	overlap
210573_s_at	210573_s_at	POLR3C	polymerase (RNA) III (DNA directed) polypeptide C (62kD)	1	3.92157			-24.5	75.3846	4	D
210601_at	210601_at	CDH6	cadherin 6, type 2, K-cadherin (fetal kidney)	-7.5	-29.4118			17.5	51.4706	4	I
210606_x_at	210606_x_at	KLRD1	killer cell lectin-like receptor subfamily D, member 1	-8.5	-33.3333			-19	58.4615	4	D
210629_x_at	210629_x_at	LST1	leukocyte specific transcript 1	0	0			-21.5	66.1538	4	D
210644_s_at	210644_s_at	LAIR1	leukocyte-associated immunoglobulin-like receptor 1	0	0			-28	86.1538	6	D
210653_s_at	210653_s_at	BCKDHB	branched chain keto acid dehydrogenase E1, beta polypeptide	-10.5	-41.1765			-14	43.0769	2	D
210656_at	210656_at	EED	embryonic ectoderm development	-13	40.625	2	D	-4	-11.7647
210663_s_at	210663_s_at	KYNU	kynureninase	-2	-7.84314			-20	61.5385	4	D
210667_s_at	210667_s_at	C21orf33 /// LOC102724023	chromosome 21 open reading frame 33 /// ES1 protein homolog, mitochondrial	-9	-35.2941			-25	76.9231	4	D
210671_x_at	210671_x_at	MAPK8	mitogen-activated protein kinase 8	0	0			14.5	42.6471	2	I
210684_s_at	210684_s_at	DLG4	discs, large homolog 4 (Drosophila)	0	0			18	52.9412	4	I
210692_s_at	210692_s_at	SLC43A3	solute carrier family 43, member 3	-22.5	70.3125	4	D	-10.5	-30.8824
210701_at	210701_at	CFDP1	craniofacial development protein 1	3.5	13.7255			20.5	60.2941	4	I
210715_s_at	210715_s_at	SPINT2	serine peptidase inhibitor, Kunitz type, 2	0	0			-18	55.3846	4	D
210720_s_at	210720_s_at	NECAB3	N-terminal EF-hand calcium binding protein 3	-15.5	48.4375	2	D	-6.5	-19.1176
210728_s_at	210728_s_at	CALCA	calcitonin-related polypeptide alpha	0	0			19.5	57.3529	4	I
210735_s_at	210735_s_at	CA12	carbonic anhydrase XII	13.5	52.9412	4	I	1.5	4.41176
210741_at	210741_at	ARHGEF12	Rho guanine nucleotide exchange factor (GEF) 12	-4.5	-17.6471			18.5	54.4118	4	I
210762_s_at	210762_s_at	DLC1	DLC1 Rho GTPase activating protein	4	15.6863			17	50	4	I
210775_x_at	210775_x_at	CASP9	caspase 9	-12	37.5	2	D	-21.5	66.1538	4	D	overlap
210779_x_at	210779_x_at	GEMIN2	gem nuclear organelle associated protein 2	-13	40.625	2	D	-4	-11.7647
210784_x_at	210784_x_at	LILRA6 /// LILRB2 /// LILRB3 /// LOC102725015 /// LOC102725029 /// LOC102725031 /// LOC102725034 /// LOC102725035	leukocyte immunoglobulin-like receptor, subfamily A (with TM domain), member 6 /// leukocyte immunoglobulin-like receptor, subfamily B (with TM and ITIM domains), member 2 /// leukocyte immunoglobulin-like receptor, subfamily B (with TM and ITIM domains), member 3 /// leukocyte immunoglobulin-like receptor subfamily B member 3 /// leukocyte immunoglobulin-like receptor subfamily B member 3 /// le…	0	0			-17.5	53.8462	4	D
210797_s_at	210797_s_at	OASL	2'-5'-oligoadenylate synthetase-like	0	0			-13	40	2	D
210808_s_at	210808_s_at	NOX1	NADPH oxidase 1	15.5	60.7843	4	I	0	0
210826_x_at	210826_x_at	RAD17	RAD17 checkpoint clamp loader component	-3.5	-13.7255			-18	55.3846	4	D
210839_s_at	210839_s_at	ENPP2	ectonucleotide pyrophosphatase/phosphodiesterase 2	-18.5	57.8125	4	D	2	5.88235
210848_at	210848_at	---	---	-0.5	-1.96078			21	61.7647	4	I
210868_s_at	210868_s_at	ELOVL6	ELOVL fatty acid elongase 6	-21.5	67.1875	4	D	-4	-11.7647
210878_s_at	210878_s_at	KDM3B	lysine (K)-specific demethylase 3B	0	0			-11.5	35.3846	2	D
210880_s_at	210880_s_at	EFS	embryonal Fyn-associated substrate	-4.5	-17.6471			13.5	39.7059	2	I
210906_x_at	210906_x_at	AQP4	aquaporin 4	1	3.92157			16	47.0588	2	I
210912_x_at	210912_x_at	GSTM4	glutathione S-transferase mu 4	0	0			-13	40	2	D
210916_s_at	210916_s_at	CD44	CD44 molecule (Indian blood group)	0	0			-17.5	53.8462	4	D
210917_at	210917_at	YES1	YES proto-oncogene 1, Src family tyrosine kinase	0	0			13.5	39.7059	2	I
210921_at	210921_at	---	---	0	0			14	41.1765	2	I
210928_at	210928_at	---	---	0	0			-14	43.0769	2	D
210933_s_at	210933_s_at	FSCN1	fascin actin-bundling protein 1	-0.5	-1.96078			-18	55.3846	4	D
210939_s_at	210939_s_at	GRM1	glutamate receptor, metabotropic 1	-3	-11.7647			-11	33.8462	2	D
210940_s_at	210940_s_at	GRM1	glutamate receptor, metabotropic 1	0	0			12	35.2941	2	I
210943_s_at	210943_s_at	LYST	lysosomal trafficking regulator	0	0			21.5	63.2353	4	I
210944_s_at	210944_s_at	CAPN3	calpain 3	0	0			-11.5	35.3846	2	D
210950_s_at	210950_s_at	FDFT1	farnesyl-diphosphate farnesyltransferase 1	0	0			-16.5	50.7692	4	D
210959_s_at	210959_s_at	SRD5A1	steroid-5-alpha-reductase, alpha polypeptide 1 (3-oxo-5 alpha-steroid delta 4-dehydrogenase alpha 1)	0	0			-17.5	53.8462	4	D
210967_x_at	210967_x_at	CACNB1	calcium channel, voltage-dependent, beta 1 subunit	0	0			13	38.2353	2	I
210974_s_at	210974_s_at	AP3D1	adaptor-related protein complex 3, delta 1 subunit	-15	46.875	2	D	-3.5	-10.2941
210982_s_at	210982_s_at	HLA-DRA	major histocompatibility complex, class II, DR alpha	0	0			-25.5	78.4615	4	D
210983_s_at	210983_s_at	MCM7	minichromosome maintenance complex component 7	-3	-11.7647			-14	43.0769	2	D
210997_at	210997_at	HGF	hepatocyte growth factor (hepapoietin A; scatter factor)	-15	46.875	2	D	-9.5	-27.9412
210998_s_at	210998_s_at	HGF	hepatocyte growth factor (hepapoietin A; scatter factor)	0	0			11.5	33.8235	2	I
211000_s_at	211000_s_at	IL6ST	interleukin 6 signal transducer	7.5	29.4118			19.5	57.3529	4	I
211010_s_at	211010_s_at	NCR3	natural cytotoxicity triggering receptor 3	-4	-15.6863			-24	73.8462	4	D
211025_x_at	211025_x_at	COX5B	cytochrome c oxidase subunit Vb	0	0			-20.5	63.0769	4	D
211030_s_at	211030_s_at	SLC6A6	solute carrier family 6 (neurotransmitter transporter), member 6	0	0			20	58.8235	4	I
211043_s_at	211043_s_at	CLTB	clathrin, light chain B	-7	-27.451			-20	61.5385	4	D
211055_s_at	211055_s_at	INVS	inversin	-20.5	64.0625	4	D	3	8.82353
211056_s_at	211056_s_at	SRD5A1	steroid-5-alpha-reductase, alpha polypeptide 1 (3-oxo-5 alpha-steroid delta 4-dehydrogenase alpha 1)	-6	-23.5294			-22	67.6923	4	D
211060_x_at	211060_x_at	GPAA1	glycosylphosphatidylinositol anchor attachment 1	0	0			-17	52.3077	4	D
211061_s_at	211061_s_at	MGAT2	mannosyl (alpha-1,6-)-glycoprotein beta-1,2-N-acetylglucosaminyltransferase	0	0			-17.5	53.8462	4	D
211071_s_at	211071_s_at	MLLT11	myeloid/lymphoid or mixed-lineage leukemia; translocated to, 11	0	0			-12	36.9231	2	D
211091_s_at	211091_s_at	NF2	neurofibromin 2 (merlin)	-8	-31.3725			-21	64.6154	4	D
211101_x_at	211101_x_at	LILRA2	leukocyte immunoglobulin-like receptor, subfamily A (with TM domain), member 2	0	0			-20.5	63.0769	4	D
211115_x_at	211115_x_at	GEMIN2	gem nuclear organelle associated protein 2	-16	50	4	D	-5	-14.7059
211126_s_at	211126_s_at	CSRP2	cysteine and glycine-rich protein 2	6	23.5294			13	38.2353	2	I
211137_s_at	211137_s_at	ATP2C1	ATPase, Ca++ transporting, type 2C, member 1	-16.5	51.5625	4	D	-12.5	38.4615	2	D	overlap
211141_s_at	211141_s_at	CNOT3	CCR4-NOT transcription complex subunit 3	-19	59.375	4	D	-4	-11.7647
211146_at	211146_at	IGKC	immunoglobulin kappa constant	0	0			17.5	51.4706	4	I
211152_s_at	211152_s_at	HTRA2	HtrA serine peptidase 2	1	3.92157			-19.5	60	4	D
211188_at	211188_at	CD84	CD84 molecule	1	3.92157			16.5	48.5294	2	I
211189_x_at	211189_x_at	CD84	CD84 molecule	-1.5	-5.88235			-11	33.8462	2	D
211190_x_at	211190_x_at	CD84	CD84 molecule	6	23.5294			16	47.0588	2	I
211218_at	211218_at	---	---	17	66.6667	4	I	11.5	33.8235	2	I	overlap
211220_s_at	211220_s_at	HSF2	heat shock transcription factor 2	-22.5	70.3125	4	D	-11	33.8462	2	D	overlap
211240_x_at	211240_x_at	CTNND1 /// TMX2-CTNND1	catenin (cadherin-associated protein), delta 1 /// TMX2-CTNND1 readthrough (NMD candidate)	0	0			-14.5	44.6154	2	D
211250_s_at	211250_s_at	SH3BP2	SH3-domain binding protein 2	-1	-3.92157			-14.5	44.6154	2	D
211277_x_at	211277_x_at	APP	amyloid beta (A4) precursor protein	-0.5	-1.96078			17	50	4	I
211285_s_at	211285_s_at	UBE3A	ubiquitin protein ligase E3A	0	0			-17	52.3077	4	D
211300_s_at	211300_s_at	TP53	tumor protein p53	-5	-19.6078			-13.5	41.5385	2	D
211305_x_at	211305_x_at	FCAR	Fc fragment of IgA receptor	-1	-3.92157			11.5	33.8235	2	I
211306_s_at	211306_s_at	FCAR	Fc fragment of IgA receptor	0.5	1.96078			12	35.2941	2	I
211333_s_at	211333_s_at	FASLG	Fas ligand (TNF superfamily, member 6)	-3.5	-13.7255			-14	43.0769	2	D
211336_x_at	211336_x_at	LILRB1	leukocyte immunoglobulin-like receptor, subfamily B (with TM and ITIM domains), member 1	-9.5	-37.2549			-12.5	38.4615	2	D
211349_at	211349_at	SLC15A1	solute carrier family 15 (oligopeptide transporter), member 1	20	78.4314	4	I	13.5	39.7059	2	I	overlap
211354_s_at	211354_s_at	LEPR	leptin receptor	4.5	17.6471			-19	58.4615	4	D
211357_s_at	211357_s_at	ALDOB	aldolase B, fructose-bisphosphate	0	0			12.5	36.7647	2	I
211358_s_at	211358_s_at	CIZ1	CDKN1A interacting zinc finger protein 1	-1	-3.92157			-12	36.9231	2	D
211367_s_at	211367_s_at	CASP1	caspase 1	0	0			-15	46.1538	2	D
211371_at	211371_at	MAP2K5	mitogen-activated protein kinase kinase 5	0	0			22.5	66.1765	4	I
211389_x_at	211389_x_at	KIR3DS1	killer cell immunoglobulin-like receptor, three domains, short cytoplasmic tail, 1	0	0			-27.5	84.6154	6	D
211435_at	211435_at	---	---	-3.5	-13.7255			-15.5	47.6923	2	D
211439_at	211439_at	SRSF7	serine/arginine-rich splicing factor 7	-1.5	-5.88235			13.5	39.7059	2	I
211452_x_at	211452_x_at	LRRFIP1	leucine rich repeat (in FLII) interacting protein 1	0	0			11.5	33.8235	2	I
211459_at	211459_at	---	---	-19	59.375	4	D	-10.5	-30.8824
211469_s_at	211469_s_at	CXCR6	chemokine (C-X-C motif) receptor 6	-16.5	51.5625	4	D	-1.5	-4.41176
211474_s_at	211474_s_at	SERPINB6	serpin peptidase inhibitor, clade B (ovalbumin), member 6	0	0			-21.5	66.1538	4	D
211499_s_at	211499_s_at	MAPK11	mitogen-activated protein kinase 11	1	3.92157			17.5	51.4706	4	I
211504_x_at	211504_x_at	ROCK2	Rho-associated, coiled-coil containing protein kinase 2	-2	-7.84314			15.5	45.5882	2	I
211508_s_at	211508_s_at	GH2	growth hormone 2	0	0			12	35.2941	2	I
211520_s_at	211520_s_at	GRIA1	glutamate receptor, ionotropic, AMPA 1	0	0			19	55.8824	4	I
211529_x_at	211529_x_at	HLA-G	major histocompatibility complex, class I, G	0	0			-18	55.3846	4	D
211554_s_at	211554_s_at	APAF1	apoptotic peptidase activating factor 1	0	0			19	55.8824	4	I
211558_s_at	211558_s_at	DHPS	deoxyhypusine synthase	0	0			-13	40	2	D
211569_s_at	211569_s_at	HADH	hydroxyacyl-CoA dehydrogenase	0	0			-20	61.5385	4	D
211581_x_at	211581_x_at	LST1	leukocyte specific transcript 1	0	0			-19.5	60	4	D
211582_x_at	211582_x_at	LST1	leukocyte specific transcript 1	0	0			-11.5	35.3846	2	D
211592_s_at	211592_s_at	CACNA1C	calcium channel, voltage-dependent, L type, alpha 1C subunit	-2	-7.84314			-14.5	44.6154	2	D
211595_s_at	211595_s_at	MRPS11	mitochondrial ribosomal protein S11	0	0			-22	67.6923	4	D
211623_s_at	211623_s_at	FBL	fibrillarin	0	0			-17.5	53.8462	4	D
211632_at	211632_at	SKAP2	src kinase associated phosphoprotein 2	0	0			17	50	4	I
211643_x_at	211643_x_at	IGKC	immunoglobulin kappa constant	-20.5	64.0625	4	D	-14	43.0769	2	D	overlap
211644_x_at	211644_x_at	IGKC	immunoglobulin kappa constant	-12	37.5	2	D	-23	70.7692	4	D	overlap
211654_x_at	211654_x_at	HLA-DQB1	major histocompatibility complex, class II, DQ beta 1	-3	-11.7647			-21	64.6154	4	D
211661_x_at	211661_x_at	PTAFR	platelet-activating factor receptor	0	0			-21	64.6154	4	D
211692_s_at	211692_s_at	BBC3	BCL2 binding component 3	-1.5	-5.88235			12.5	36.7647	2	I
211712_s_at	211712_s_at	ANXA9	annexin A9	6.5	25.4902			12.5	36.7647	2	I
211714_x_at	211714_x_at	TUBB	tubulin, beta class I	-0.5	-1.96078			-23	70.7692	4	D
211715_s_at	211715_s_at	BDH1	3-hydroxybutyrate dehydrogenase, type 1	4	15.6863			-17	52.3077	4	D
211733_x_at	211733_x_at	SCP2	sterol carrier protein 2	0	0			-13.5	41.5385	2	D
211746_x_at	211746_x_at	PSMA1	proteasome subunit alpha 1	0	0			-12.5	38.4615	2	D
211748_x_at	211748_x_at	PTGDS	prostaglandin D2 synthase 21kDa (brain)	-6	-23.5294			-27	83.0769	6	D
211749_s_at	211749_s_at	VAMP3	vesicle associated membrane protein 3	0	0			-16.5	50.7692	4	D
211759_x_at	211759_x_at	TBCB	tubulin folding cofactor B	0	0			-17.5	53.8462	4	D
211771_s_at	211771_s_at	POU2F2	POU class 2 homeobox 2	-0.5	-1.96078			-16	49.2308	2	D
211825_s_at	211825_s_at	FLI1	Fli-1 proto-oncogene, ETS transcription factor	-11	34.375	2	D	-20.5	63.0769	4	D	overlap
211890_x_at	211890_x_at	CAPN3	calpain 3	0	0			-23	70.7692	4	D
211898_s_at	211898_s_at	EPHB1	EPH receptor B1	0	0			-12	36.9231	2	D
211911_x_at	211911_x_at	HLA-B	major histocompatibility complex, class I, B	0	0			-17	52.3077	4	D
211928_at	211928_at	DYNC1H1	dynein, cytoplasmic 1, heavy chain 1	0	0			-11.5	35.3846	2	D
211940_x_at	211940_x_at	H3F3A /// H3F3AP4	H3 histone, family 3A /// H3 histone, family 3A, pseudogene 4	0	0			-16	49.2308	2	D
211965_at	211965_at	ZFP36L1	ZFP36 ring finger protein-like 1	0	0			11.5	33.8235	2	I
211975_at	211975_at	ARFGAP2	ADP-ribosylation factor GTPase activating protein 2	0	0			-19.5	60	4	D
211989_at	211989_at	SMARCE1	SWI/SNF related, matrix associated, actin dependent regulator of chromatin, subfamily e, member 1	-0.5	-1.96078			-14	43.0769	2	D
211992_at	211992_at	WNK1	WNK lysine deficient protein kinase 1	0	0			21.5	63.2353	4	I
211993_at	211993_at	WNK1	WNK lysine deficient protein kinase 1	0	0			17	50	4	I
212003_at	212003_at	SZRD1	SUZ RNA binding domain containing 1	-15	46.875	2	D	-19.5	60	4	D	overlap
212059_s_at	212059_s_at	TRPC4AP	transient receptor potential cation channel, subfamily C, member 4 associated protein	-0.5	-1.96078			-13	40	2	D
212070_at	212070_at	ADGRG1	adhesion G protein-coupled receptor G1	-2	-7.84314			-18.5	56.9231	4	D
212085_at	212085_at	SLC25A6	solute carrier family 25 (mitochondrial carrier; adenine nucleotide translocator), member 6	0	0			-17	52.3077	4	D
212086_x_at	212086_x_at	LMNA	lamin A/C	0.5	1.96078			18	52.9412	4	I
212103_at	212103_at	KPNA6	karyopherin alpha 6 (importin alpha 7)	-4.5	-17.6471			-19.5	60	4	D
212112_s_at	212112_s_at	STX12	syntaxin 12	0	0			-18.5	56.9231	4	D
212121_at	212121_at	TCTN3	tectonic family member 3	-1.5	-5.88235			-29.5	90.7692	6	D
212151_at	212151_at	PBX1	pre-B-cell leukemia homeobox 1	7.5	29.4118			12.5	36.7647	2	I
212165_at	212165_at	TMEM183A /// TMEM183B	transmembrane protein 183A /// transmembrane protein 183B	0	0			-12.5	38.4615	2	D
212169_at	212169_at	FKBP9	FK506 binding protein 9	-20.5	64.0625	4	D	0.5	1.47059
212172_at	212172_at	AK2	adenylate kinase 2	21	82.3529	6	I	23.5	69.1176	4	I	overlap
212173_at	212173_at	AK2	adenylate kinase 2	-18	56.25	4	D	-6.5	-19.1176
212174_at	212174_at	AK2	adenylate kinase 2	0	0			-24	73.8462	4	D
212185_x_at	212185_x_at	MT2A	metallothionein 2A	3.5	13.7255			-19.5	60	4	D
212187_x_at	212187_x_at	PTGDS	prostaglandin D2 synthase 21kDa (brain)	-18.5	57.8125	4	D	-26	80	6	D	overlap
212198_s_at	212198_s_at	TM9SF4	transmembrane 9 superfamily protein member 4	-1.5	-5.88235			-24	73.8462	4	D
212202_s_at	212202_s_at	TMEM87A	transmembrane protein 87A	0	0			-15	46.1538	2	D
212203_x_at	212203_x_at	IFITM3	interferon induced transmembrane protein 3	0	0			-16.5	50.7692	4	D
212206_s_at	212206_s_at	H2AFV	H2A histone family, member V	-9.5	-37.2549			-18.5	56.9231	4	D
212216_at	212216_at	PREPL	prolyl endopeptidase-like	-3	-11.7647			-12.5	38.4615	2	D
212220_at	212220_at	PSME4	proteasome activator subunit 4	4	15.6863			18	52.9412	4	I
212224_at	212224_at	ALDH1A1	aldehyde dehydrogenase 1 family, member A1	-5	-19.6078			-12	36.9231	2	D
212225_at	212225_at	EIF1	eukaryotic translation initiation factor 1	-22.5	70.3125	4	D	-7.5	-22.0588
212227_x_at	212227_x_at	EIF1	eukaryotic translation initiation factor 1	0	0			-18.5	56.9231	4	D
212249_at	212249_at	PIK3R1	phosphoinositide-3-kinase, regulatory subunit 1 (alpha)	22.5	88.2353	6	I	11.5	33.8235	2	I	overlap
212262_at	212262_at	QKI	QKI, KH domain containing, RNA binding	0	0			-14.5	44.6154	2	D
212268_at	212268_at	SERPINB1	serpin peptidase inhibitor, clade B (ovalbumin), member 1	0	0			-12	36.9231	2	D
212305_s_at	212305_s_at	MIA3	melanoma inhibitory activity family, member 3	-1	-3.92157			-23.5	72.3077	4	D
212307_s_at	212307_s_at	OGT	O-linked N-acetylglucosamine (GlcNAc) transferase	0	0			-16.5	50.7692	4	D
212338_at	212338_at	MYO1D	myosin ID	-20.5	64.0625	4	D	-11	33.8462	2	D	overlap
212362_at	212362_at	ATP2A2	ATPase, Ca++ transporting, cardiac muscle, slow twitch 2	-1.5	-5.88235			14.5	42.6471	2	I
212385_at	212385_at	TCF4	transcription factor 4	-15.5	48.4375	2	D	-10	-29.4118
212386_at	212386_at	TCF4	transcription factor 4	0	0			-12.5	38.4615	2	D
212392_s_at	212392_s_at	LOC100996724 /// PDE4DIP	phosphodiesterase 4D interacting protein-like /// phosphodiesterase 4D interacting protein	-9.5	-37.2549			13.5	39.7059	2	I
212419_at	212419_at	ZCCHC24	zinc finger, CCHC domain containing 24	-2.5	-9.80392			-11.5	35.3846	2	D
212422_at	212422_at	PDCD11	programmed cell death 11	-7	-27.451			-20	61.5385	4	D
212425_at	212425_at	SCAMP1	secretory carrier membrane protein 1	-2	-7.84314			-11.5	35.3846	2	D
212430_at	212430_at	RBM38	RNA binding motif protein 38	0	0			11.5	33.8235	2	I
212432_at	212432_at	GRPEL1	GrpE-like 1, mitochondrial (E. coli)	-10.5	-41.1765			-20	61.5385	4	D
212437_at	212437_at	CENPB	centromere protein B	-14	43.75	2	D	7	20.5882
212450_at	212450_at	SECISBP2L	SECIS binding protein 2-like	-1.5	-5.88235			-16.5	50.7692	4	D
212451_at	212451_at	SECISBP2L	SECIS binding protein 2-like	7.5	29.4118			17	50	4	I
212467_at	212467_at	DNAJC13	DnaJ (Hsp40) homolog, subfamily C, member 13	0	0			-18.5	56.9231	4	D
212468_at	212468_at	SPAG9	sperm associated antigen 9	0	0			12	35.2941	2	I
212487_at	212487_at	GPATCH8	G-patch domain containing 8	10.5	41.1765	2	I	21.5	63.2353	4	I	overlap
212502_at	212502_at	ADO	2-aminoethanethiol (cysteamine) dioxygenase	0	0			-12.5	38.4615	2	D
212546_s_at	212546_s_at	FRYL	FRY like transcription coactivator	0	0			-18.5	56.9231	4	D
212554_at	212554_at	CAP2	CAP, adenylate cyclase-associated protein, 2 (yeast)	0	0			-11	33.8462	2	D
212563_at	212563_at	BOP1	block of proliferation 1	-12.5	39.0625	2	D	-21.5	66.1538	4	D	overlap
212573_at	212573_at	ENDOD1	endonuclease domain containing 1	0	0			-11.5	35.3846	2	D
212595_s_at	212595_s_at	DAZAP2	DAZ associated protein 2	0	0			-19	58.4615	4	D
212599_at	212599_at	AUTS2	autism susceptibility candidate 2	0	0			-15.5	47.6923	2	D
212645_x_at	212645_x_at	BRE	brain and reproductive organ-expressed (TNFRSF1A modulator)	0.5	1.96078			-11.5	35.3846	2	D
212653_s_at	212653_s_at	EHBP1	EH domain binding protein 1	2	7.84314			-14	43.0769	2	D
212665_at	212665_at	TIPARP	TCDD-inducible poly(ADP-ribose) polymerase	-3	-11.7647			-15.5	47.6923	2	D
212671_s_at	212671_s_at	HLA-DQA1 /// HLA-DQA2	major histocompatibility complex, class II, DQ alpha 1 /// major histocompatibility complex, class II, DQ alpha 2	0	0			-16	49.2308	2	D
212678_at	212678_at	NF1	neurofibromin 1	0.5	1.96078			-18.5	56.9231	4	D
212683_at	212683_at	SLC25A44	solute carrier family 25, member 44	1	3.92157			-11	33.8462	2	D
212709_at	212709_at	NUP160	nucleoporin 160kDa	0	0			-11	33.8462	2	D
212715_s_at	212715_s_at	MICAL3	microtubule associated monooxygenase, calponin and LIM domain containing 3	-17.5	54.6875	4	D	-12	36.9231	2	D	overlap
212735_at	212735_at	RUBCN	RUN domain and cysteine-rich domain containing, Beclin 1-interacting protein	0	0			-17.5	53.8462	4	D
212746_s_at	212746_s_at	CEP170	centrosomal protein 170kDa	-16	50	4	D	-2.5	-7.35294
212758_s_at	212758_s_at	ZEB1	zinc finger E-box binding homeobox 1	-3	-11.7647			22.5	66.1765	4	I
212763_at	212763_at	CAMSAP2	calmodulin regulated spectrin-associated protein family, member 2	-1.5	-5.88235			20.5	60.2941	4	I
212772_s_at	212772_s_at	ABCA2	ATP binding cassette subfamily A member 2	0	0			-14	43.0769	2	D
212809_at	212809_at	NFATC2IP	nuclear factor of activated T-cells, cytoplasmic, calcineurin-dependent 2 interacting protein	-11	34.375	2	D	-17	52.3077	4	D	overlap
212813_at	212813_at	JAM3	junctional adhesion molecule 3	-1.5	-5.88235			14.5	42.6471	2	I
212817_at	212817_at	DNAJB5	DnaJ (Hsp40) homolog, subfamily B, member 5	-1.5	-5.88235			16	47.0588	2	I
212825_at	212825_at	PAXIP1	PAX interacting (with transcription-activation domain) protein 1	0	0			-13.5	41.5385	2	D
212826_s_at	212826_s_at	SLC25A6	solute carrier family 25 (mitochondrial carrier; adenine nucleotide translocator), member 6	0	0			-18.5	56.9231	4	D
212831_at	212831_at	MEGF9	multiple EGF-like-domains 9	-7.5	-29.4118			13	38.2353	2	I
212836_at	212836_at	POLD3	polymerase (DNA-directed), delta 3, accessory subunit	0	0			-12.5	38.4615	2	D
212837_at	212837_at	FAM175B	family with sequence similarity 175, member B	-1.5	-5.88235			-16.5	50.7692	4	D
212843_at	212843_at	NCAM1	neural cell adhesion molecule 1	0	0			-21.5	66.1538	4	D
212853_at	212853_at	DCUN1D4	DCN1, defective in cullin neddylation 1, domain containing 4	-22	68.75	4	D	-6	-17.6471
212880_at	212880_at	WDR7	WD repeat domain 7	-0.5	-1.96078			-19	58.4615	4	D
212888_at	212888_at	DICER1	dicer 1, ribonuclease type III	0	0			-11	33.8462	2	D
212891_s_at	212891_s_at	GADD45GIP1	growth arrest and DNA-damage-inducible, gamma interacting protein 1	-19	59.375	4	D	-11	33.8462	2	D	overlap
212894_at	212894_at	SUPV3L1	SUV3-like helicase	-12.5	39.0625	2	D	-20.5	63.0769	4	D	overlap
212953_x_at	212953_x_at	CALR	calreticulin	-11	34.375	2	D	-2.5	-7.35294
212955_s_at	212955_s_at	POLR2I	polymerase (RNA) II (DNA directed) polypeptide I, 14.5kDa	0	0			-17.5	53.8462	4	D
212959_s_at	212959_s_at	GNPTAB	N-acetylglucosamine-1-phosphate transferase, alpha and beta subunits	0	0			-14.5	44.6154	2	D
212983_at	212983_at	HRAS	Harvey rat sarcoma viral oncogene homolog	0	0			-16.5	50.7692	4	D
213011_s_at	213011_s_at	TPI1	triosephosphate isomerase 1	0	0			-24	73.8462	4	D
213036_x_at	213036_x_at	ATP2A3	ATPase, Ca++ transporting, ubiquitous	0	0			-17.5	53.8462	4	D
213041_s_at	213041_s_at	ATP5D	ATP synthase, H+ transporting, mitochondrial F1 complex, delta subunit	0	0			-24.5	75.3846	4	D
213043_s_at	213043_s_at	MED24	mediator complex subunit 24	0	0			-20.5	63.0769	4	D
213055_at	213055_at	CD47	CD47 molecule	1	3.92157			15.5	45.5882	2	I
213061_s_at	213061_s_at	NTAN1	N-terminal asparagine amidase	0	0			-15	46.1538	2	D
213079_at	213079_at	TSR2	TSR2, 20S rRNA accumulation, homolog (S. cerevisiae)	-1	-3.92157			-18.5	56.9231	4	D
213099_at	213099_at	ANGEL1	angel homolog 1 (Drosophila)	0	0			-19	58.4615	4	D
213101_s_at	213101_s_at	ACTR3	ARP3 actin-related protein 3 homolog (yeast)	0	0			-12	36.9231	2	D
213116_at	213116_at	NEK3	NIMA-related kinase 3	-15.5	48.4375	2	D	0	0
213120_at	213120_at	UHRF1BP1L	UHRF1 binding protein 1-like	-15.5	48.4375	2	D	3	8.82353
213134_x_at	213134_x_at	BTG3	BTG family, member 3	-12	37.5	2	D	-5.5	-16.1765
213144_at	213144_at	GOSR2	golgi SNAP receptor complex member 2	-5.5	-21.5686			-24.5	75.3846	4	D
213146_at	213146_at	KDM6B	lysine (K)-specific demethylase 6B	1	3.92157			20.5	60.2941	4	I
213179_at	213179_at	RQCD1	RCD1 required for cell differentiation1 homolog (S. pombe)	0	0			-11	33.8462	2	D
213180_s_at	213180_s_at	GOSR2	golgi SNAP receptor complex member 2	-1	-3.92157			-15	46.1538	2	D
213182_x_at	213182_x_at	CDKN1C	cyclin-dependent kinase inhibitor 1C (p57, Kip2)	-6.5	-25.4902			-17.5	53.8462	4	D
213195_at	213195_at	LYRM9	LYR motif containing 9	-6	-23.5294			-22	67.6923	4	D
213206_at	213206_at	GOSR2	golgi SNAP receptor complex member 2	-1.5	-5.88235			-14.5	44.6154	2	D
213207_s_at	213207_s_at	GOSR2	golgi SNAP receptor complex member 2	-6.5	-25.4902			-12	36.9231	2	D
213222_at	213222_at	PLCB1	phospholipase C, beta 1 (phosphoinositide-specific)	-11.5	35.9375	2	D	-5.5	-16.1765
213229_at	213229_at	DICER1	dicer 1, ribonuclease type III	0	0			14.5	42.6471	2	I
213254_at	213254_at	TNRC6B	trinucleotide repeat containing 6B	0	0			18.5	54.4118	4	I
213258_at	213258_at	TFPI	tissue factor pathway inhibitor (lipoprotein-associated coagulation inhibitor)	-16.5	51.5625	4	D	-6.5	-19.1176
213264_at	213264_at	PCBP2	poly(rC) binding protein 2	-1.5	-5.88235			-12.5	38.4615	2	D
213266_at	213266_at	TP53BP1	tumor protein p53 binding protein 1	0	0			-16.5	50.7692	4	D
213280_at	213280_at	RAP1GAP2	RAP1 GTPase activating protein 2	-3.5	-13.7255			-16	49.2308	2	D
213299_at	213299_at	ZBTB7A	zinc finger and BTB domain containing 7A	-6.5	-25.4902			-12.5	38.4615	2	D
213305_s_at	213305_s_at	PPP2R5C	protein phosphatase 2, regulatory subunit B', gamma	1	3.92157			-17.5	53.8462	4	D
213309_at	213309_at	PLCL2	phospholipase C-like 2	0	0			-11.5	35.3846	2	D
213319_s_at	213319_s_at	YBX3	Y box binding protein 3	2	7.84314			18.5	54.4118	4	I
213322_at	213322_at	OARD1	O-acyl-ADP-ribose deacylase 1	0	0			-12	36.9231	2	D
213328_at	213328_at	NEK1	NIMA-related kinase 1	2	7.84314			23.5	69.1176	4	I
213332_at	213332_at	PAPPA2	pappalysin 2	-5.5	-21.5686			18.5	54.4118	4	I
213333_at	213333_at	MDH2	malate dehydrogenase 2	0	0			-11.5	35.3846	2	D
213343_s_at	213343_s_at	GDPD5	glycerophosphodiester phosphodiesterase domain containing 5	-10.5	-41.1765			-18	55.3846	4	D
213346_at	213346_at	TEX30	testis expressed 30	-18.5	57.8125	4	D	1.5	4.41176
213350_at	213350_at	RPS11	ribosomal protein S11	0	0			23.5	69.1176	4	I
213362_at	213362_at	PTPRD	protein tyrosine phosphatase, receptor type, D	-0.5	-1.96078			16	47.0588	2	I
213410_at	213410_at	EDRF1	erythroid differentiation regulatory factor 1	0	0			-11.5	35.3846	2	D
213427_at	213427_at	RPP40	ribonuclease P/MRP 40kDa subunit	-2	-7.84314			-20	61.5385	4	D
213430_at	213430_at	RUFY3	RUN and FYVE domain containing 3	-11.5	35.9375	2	D	-2	-5.88235
213453_x_at	213453_x_at	GAPDH	glyceraldehyde-3-phosphate dehydrogenase	0	0			-18.5	56.9231	4	D
213465_s_at	213465_s_at	PPP1R7	protein phosphatase 1, regulatory subunit 7	0	0			-16	49.2308	2	D
213470_s_at	213470_s_at	HNRNPH1	heterogeneous nuclear ribonucleoprotein H1 (H)	-6	-23.5294			-21	64.6154	4	D
213494_s_at	213494_s_at	YY1	YY1 transcription factor	0	0			20.5	60.2941	4	I
213500_at	213500_at	---	---	-19	59.375	4	D	-13	40	2	D	overlap
213503_x_at	213503_x_at	ANXA2	annexin A2	0	0			-14	43.0769	2	D
213517_at	213517_at	PCBP2	poly(rC) binding protein 2	0	0			15.5	45.5882	2	I
213527_s_at	213527_s_at	ZNF688	zinc finger protein 688	-0.5	-1.96078			-20.5	63.0769	4	D
213529_at	213529_at	ZNF688	zinc finger protein 688	-17	53.125	4	D	-4	-11.7647
213538_at	213538_at	SON	SON DNA binding protein	1	3.92157			-20	61.5385	4	D
213552_at	213552_at	GLCE	glucuronic acid epimerase	-12	37.5	2	D	-4	-11.7647
213560_at	213560_at	GADD45B	growth arrest and DNA-damage-inducible, beta	9	35.2941	2	I	-3.5	-10.2941
213562_s_at	213562_s_at	SQLE	squalene epoxidase	0	0			-11.5	35.3846	2	D
213570_at	213570_at	EIF4E2	eukaryotic translation initiation factor 4E family member 2	1.5	5.88235			-19.5	60	4	D
213573_at	213573_at	KPNB1	karyopherin (importin) beta 1	0	0			-11.5	35.3846	2	D
213577_at	213577_at	SQLE	squalene epoxidase	-5.5	-21.5686			12	35.2941	2	I
213587_s_at	213587_s_at	ATP6V0E2	ATPase, H+ transporting V0 subunit e2	0	0			-18	55.3846	4	D
213603_s_at	213603_s_at	RAC2	ras-related C3 botulinum toxin substrate 2 (rho family, small GTP binding protein Rac2)	0	0			-16.5	50.7692	4	D
213607_x_at	213607_x_at	NADK	NAD kinase	0	0			-17.5	53.8462	4	D
213617_s_at	213617_s_at	TPGS2	tubulin polyglutamylase complex subunit 2	0	0			-14	43.0769	2	D
213633_at	213633_at	SH3BP1	SH3-domain binding protein 1	-2	-7.84314			19	55.8824	4	I
213662_at	213662_at	FAM134B	family with sequence similarity 134, member B	19.5	76.4706	4	I	-1	-2.94118
213664_at	213664_at	SLC1A1	solute carrier family 1 (neuronal/epithelial high affinity glutamate transporter, system Xag), member 1	-0.5	-1.96078			11.5	33.8235	2	I
213669_at	213669_at	FCHO1	FCH domain only 1	-11	34.375	2	D	-7.5	-22.0588
213696_s_at	213696_s_at	MED8	mediator complex subunit 8	-16	50	4	D	-14	43.0769	2	D	overlap
213699_s_at	213699_s_at	YWHAQ	tyrosine 3-monooxygenase/tryptophan 5-monooxygenase activation protein, theta	0	0			-12.5	38.4615	2	D
213718_at	213718_at	RBM4	RNA binding motif protein 4	-1	-3.92157			15.5	45.5882	2	I
213749_at	213749_at	MASP1	mannan-binding lectin serine peptidase 1 (C4/C2 activating component of Ra-reactive factor)	0	0			13	38.2353	2	I
213783_at	213783_at	MFNG	MFNG O-fucosylpeptide 3-beta-N-acetylglucosaminyltransferase	-6.5	-25.4902			14.5	42.6471	2	I
213812_s_at	213812_s_at	CAMKK2	calcium/calmodulin-dependent protein kinase kinase 2, beta	0.5	1.96078			18.5	54.4118	4	I
213823_at	213823_at	HOXA11	homeobox A11	0	0			12	35.2941	2	I
213830_at	213830_at	YME1L1	YME1-like 1 ATPase	-13	40.625	2	D	-12.5	38.4615	2	D	overlap
213839_at	213839_at	CLMN	calmin (calponin-like, transmembrane)	-6.5	-25.4902			-23	70.7692	4	D
213861_s_at	213861_s_at	METTL21B	methyltransferase like 21B	0.5	1.96078			-19.5	60	4	D
213868_s_at	213868_s_at	DHRS7	dehydrogenase/reductase (SDR family) member 7	-7	-27.451			-16.5	50.7692	4	D
213891_s_at	213891_s_at	TCF4	transcription factor 4	0	0			-11.5	35.3846	2	D
213892_s_at	213892_s_at	APRT	adenine phosphoribosyltransferase	0	0			-25.5	78.4615	4	D
213897_s_at	213897_s_at	LOC102724828 /// MRPL23	39S ribosomal protein L23, mitochondrial-like /// mitochondrial ribosomal protein L23	0	0			-20	61.5385	4	D
213899_at	213899_at	METAP2	methionyl aminopeptidase 2	-12.5	39.0625	2	D	-1.5	-4.41176
213913_s_at	213913_s_at	TBC1D30	TBC1 domain family, member 30	-16	50	4	D	1	2.94118
213915_at	213915_at	NKG7	natural killer cell granule protein 7	0	0			-22.5	69.2308	4	D
213936_x_at	213936_x_at	SFTPB	surfactant protein B	4.5	17.6471			17.5	51.4706	4	I
213960_at	213960_at	NTRK3	neurotrophic tyrosine kinase, receptor, type 3	-16	50	4	D	-2.5	-7.35294
213973_at	213973_at	RRBP1	ribosome binding protein 1	0	0			15	44.1176	2	I
213977_s_at	213977_s_at	CIZ1	CDKN1A interacting zinc finger protein 1	-14	43.75	2	D	1.5	4.41176
213998_s_at	213998_s_at	DDX17	DEAD (Asp-Glu-Ala-Asp) box helicase 17	0	0			22.5	66.1765	4	I
214009_at	214009_at	MSL3	male-specific lethal 3 homolog (Drosophila)	-25	78.125	4	D	-3	-8.82353
214014_at	214014_at	CDC42EP2	CDC42 effector protein (Rho GTPase binding) 2	0	0			-13.5	41.5385	2	D
214054_at	214054_at	DOK2	docking protein 2	0	0			-20.5	63.0769	4	D
214059_at	214059_at	IFI44	interferon-induced protein 44	-7	-27.451			-19.5	60	4	D
214073_at	214073_at	CTTN	cortactin	11	43.1373	2	I	0.5	1.47059
214074_s_at	214074_s_at	CTTN	cortactin	-15.5	48.4375	2	D	-0.5	-1.47059
214096_s_at	214096_s_at	SHMT2	serine hydroxymethyltransferase 2 (mitochondrial)	-6	-23.5294			-17.5	53.8462	4	D
214117_s_at	214117_s_at	BTD	biotinidase	-15.5	48.4375	2	D	-15.5	47.6923	2	D	overlap
214119_s_at	214119_s_at	FKBP1A	FK506 binding protein 1A	-0.5	-1.96078			-12	36.9231	2	D
214126_at	214126_at	---	---	-21.5	67.1875	4	D	-2.5	-7.35294
214128_at	214128_at	DAGLA	diacylglycerol lipase, alpha	0	0			14	41.1765	2	I
214144_at	214144_at	POLR2D	polymerase (RNA) II (DNA directed) polypeptide D	-5.5	-21.5686			17.5	51.4706	4	I
214163_at	214163_at	HSPB11	heat shock protein family B (small), member 11	1.5	5.88235			-11	33.8462	2	D
214181_x_at	214181_x_at	LST1	leukocyte specific transcript 1	0	0			-14.5	44.6154	2	D
214196_s_at	214196_s_at	TPP1	tripeptidyl peptidase I	0	0			-18.5	56.9231	4	D
214213_x_at	214213_x_at	LMNA	lamin A/C	10	39.2157	2	I	13.5	39.7059	2	I	overlap
214227_at	214227_at	---	---	0	0			14	41.1765	2	I
214230_at	214230_at	CDC42	cell division cycle 42	-5.5	-21.5686			-14.5	44.6154	2	D
214262_at	214262_at	TRIP6	thyroid hormone receptor interactor 6	0	0			19.5	57.3529	4	I
214276_at	214276_at	KLF12	Kruppel-like factor 12	-14.5	45.3125	2	D	-17	52.3077	4	D	overlap
214279_s_at	214279_s_at	NDRG2	NDRG family member 2	4.5	17.6471			-12.5	38.4615	2	D
214305_s_at	214305_s_at	SF3B1	splicing factor 3b, subunit 1, 155kDa	6	23.5294			21.5	63.2353	4	I
214331_at	214331_at	TSFM	Ts translation elongation factor, mitochondrial	-11.5	35.9375	2	D	8	23.5294
214358_at	214358_at	ACACA	acetyl-CoA carboxylase alpha	0	0			19.5	57.3529	4	I
214366_s_at	214366_s_at	ALOX5	arachidonate 5-lipoxygenase	0	0			-14	43.0769	2	D
214367_at	214367_at	RASGRP2	RAS guanyl releasing protein 2 (calcium and DAG-regulated)	-12	37.5	2	D	-1	-2.94118
214368_at	214368_at	RASGRP2	RAS guanyl releasing protein 2 (calcium and DAG-regulated)	2.5	9.80392			21.5	63.2353	4	I
214388_at	214388_at	---	---	-0.5	-1.96078			23.5	69.1176	4	I
214434_at	214434_at	HSPA12A	heat shock 70kDa protein 12A	4.5	17.6471			19	55.8824	4	I
214464_at	214464_at	CDC42BPA	CDC42 binding protein kinase alpha (DMPK-like)	-0.5	-1.96078			20	58.8235	4	I
214475_x_at	214475_x_at	CAPN3	calpain 3	-11	34.375	2	D	-9	-26.4706
214484_s_at	214484_s_at	SIGMAR1	sigma non-opioid intracellular receptor 1	-12.5	39.0625	2	D	-20	61.5385	4	D	overlap
214494_s_at	214494_s_at	SPG7	spastic paraplegia 7 (pure and complicated autosomal recessive)	-3	-11.7647			-12	36.9231	2	D
214502_at	214502_at	HIST1H2BJ /// LOC105374995	histone cluster 1, H2bj /// uncharacterized LOC105374995	18	70.5882	4	I	1	2.94118
214514_at	214514_at	MCM3AP	minichromosome maintenance complex component 3 associated protein	0	0			19	55.8824	4	I
214540_at	214540_at	HIST1H2BO	histone cluster 1, H2bo	0	0			20.5	60.2941	4	I
214545_s_at	214545_s_at	PROSC	proline synthetase co-transcribed homolog (bacterial)	-2	-7.84314			-16	49.2308	2	D
214574_x_at	214574_x_at	LST1	leukocyte specific transcript 1	0	0			-21.5	66.1538	4	D
214580_x_at	214580_x_at	KRT6A /// KRT6B /// KRT6C	keratin 6A, type II /// keratin 6B, type II /// keratin 6C, type II	0	0			19.5	57.3529	4	I
214606_at	214606_at	TSPAN2	tetraspanin 2	-11.5	35.9375	2	D	3.5	10.2941
214610_at	214610_at	CYP11B1	cytochrome P450, family 11, subfamily B, polypeptide 1	-1.5	-5.88235			15	44.1176	2	I
214617_at	214617_at	PRF1	perforin 1 (pore forming protein)	0	0			-18	55.3846	4	D
214619_at	214619_at	CRHR1 /// MGC57346-CRHR1	corticotropin releasing hormone receptor 1 /// MGC57346-CRHR1 readthrough	0	0			12	35.2941	2	I
214631_at	214631_at	ZBTB33	zinc finger and BTB domain containing 33	4.5	17.6471			-12	36.9231	2	D
214643_x_at	214643_x_at	BIN1	bridging integrator 1	-3	-11.7647			-17	52.3077	4	D
214652_at	214652_at	DRD1	dopamine receptor D1	2	7.84314			11.5	33.8235	2	I
214668_at	214668_at	SPRYD7	SPRY domain containing 7	9	35.2941	2	I	8	23.5294
214703_s_at	214703_s_at	MAN2B2	mannosidase, alpha, class 2B, member 2	0	0			-12	36.9231	2	D
214707_x_at	214707_x_at	ALMS1	Alstrom syndrome protein 1	8	31.3725			12.5	36.7647	2	I
214733_s_at	214733_s_at	YIPF1	Yip1 domain family member 1	-4.5	-17.6471			-11.5	35.3846	2	D
214765_s_at	214765_s_at	NAAA	N-acylethanolamine acid amidase	0	0			-19	58.4615	4	D
214794_at	214794_at	PA2G4	proliferation-associated 2G4	0	0			-18.5	56.9231	4	D
214806_at	214806_at	BICD1	bicaudal D homolog 1 (Drosophila)	4	15.6863			20.5	60.2941	4	I
214830_at	214830_at	SLC38A6	solute carrier family 38, member 6	-11	34.375	2	D	0	0
214836_x_at	214836_x_at	IGK /// IGKC /// IGKV1-5 /// IGKV2-28 /// IGKV2D-28	immunoglobulin kappa locus /// immunoglobulin kappa constant /// immunoglobulin kappa variable 1-5 /// immunoglobulin kappa variable 2-28 /// immunoglobulin kappa variable 2D-28	0	0			-16.5	50.7692	4	D
214864_s_at	214864_s_at	GRHPR	glyoxylate reductase/hydroxypyruvate reductase	0	0			-16.5	50.7692	4	D
214876_s_at	214876_s_at	TUBGCP5	tubulin, gamma complex associated protein 5	-17	53.125	4	D	-13	40	2	D	overlap
214882_s_at	214882_s_at	SRSF2	serine/arginine-rich splicing factor 2	0	0			-12.5	38.4615	2	D
214887_at	214887_at	N4BP2L1	NEDD4 binding protein 2-like 1	-21	65.625	4	D	-7.5	-22.0588
214905_at	214905_at	RASGRF1	Ras protein-specific guanine nucleotide-releasing factor 1	0	0			18.5	54.4118	4	I
214907_at	214907_at	CEACAM21	carcinoembryonic antigen-related cell adhesion molecule 21	-10	-39.2157			-27.5	84.6154	6	D
214923_at	214923_at	ATP6V1D	ATPase, H+ transporting, lysosomal 34kDa, V1 subunit D	-8	-31.3725			12	35.2941	2	I
214952_at	214952_at	NCAM1	neural cell adhesion molecule 1	0	0			15	44.1176	2	I
214959_s_at	214959_s_at	API5	apoptosis inhibitor 5	-2	-7.84314			-14.5	44.6154	2	D
214962_s_at	214962_s_at	NUP160	nucleoporin 160kDa	-3	-11.7647			-15	46.1538	2	D
214975_s_at	214975_s_at	MTMR1	myotubularin related protein 1	-6	-23.5294			-11.5	35.3846	2	D
214995_s_at	214995_s_at	APOBEC3F /// APOBEC3G	apolipoprotein B mRNA editing enzyme, catalytic polypeptide-like 3F /// apolipoprotein B mRNA editing enzyme, catalytic polypeptide-like 3G	-1	-3.92157			-27	83.0769	6	D
215023_s_at	215023_s_at	PEX1	peroxisomal biogenesis factor 1	-9	-35.2941			-18.5	56.9231	4	D
215044_s_at	215044_s_at	STAM2	signal transducing adaptor molecule (SH3 domain and ITAM motif) 2	-3	-11.7647			-14.5	44.6154	2	D
215067_x_at	215067_x_at	PRDX2	peroxiredoxin 2	5	19.6078			17.5	51.4706	4	I
215076_s_at	215076_s_at	COL3A1	collagen, type III, alpha 1	0	0			12	35.2941	2	I
215083_at	215083_at	---	---	7.5	29.4118			12	35.2941	2	I
215099_s_at	215099_s_at	RXRB	retinoid X receptor beta	-8.5	-33.3333			-23	70.7692	4	D
215101_s_at	215101_s_at	CXCL5	chemokine (C-X-C motif) ligand 5	13.5	52.9412	4	I	9	26.4706
215113_s_at	215113_s_at	SENP3 /// SENP3-EIF4A1	SUMO1/sentrin/SMT3 specific peptidase 3 /// SENP3-EIF4A1 readthrough (NMD candidate)	-13.5	42.1875	2	D	-18	55.3846	4	D	overlap
215118_s_at	215118_s_at	IGH	immunoglobulin heavy locus	-17	53.125	4	D	-9	-26.4706
215128_at	215128_at	---	---	4	15.6863			12	35.2941	2	I
215129_at	215129_at	PIK3C2G	phosphatidylinositol-4-phosphate 3-kinase, catalytic subunit type 2 gamma	0	0			18	52.9412	4	I
215137_at	215137_at	---	---	6	23.5294			20	58.8235	4	I
215159_s_at	215159_s_at	NADK	NAD kinase	0.5	1.96078			-17	52.3077	4	D
215162_at	215162_at	RALGAPA1	Ral GTPase activating protein, alpha subunit 1 (catalytic)	17.5	68.6275	4	I	13.5	39.7059	2	I	overlap
215163_at	215163_at	---	---	0	0			12	35.2941	2	I
215164_at	215164_at	---	---	0	0			13.5	39.7059	2	I
215169_at	215169_at	SLC35E2	solute carrier family 35, member E2	16	62.7451	4	I	11	32.3529
215176_x_at	215176_x_at	IGKV1-39 /// IGKV1D-39	immunoglobulin kappa variable 1-39 (gene/pseudogene) /// immunoglobulin kappa variable 1D-39	-4	-15.6863			-25.5	78.4615	4	D
215182_x_at	215182_x_at	---	---	1.5	5.88235			22.5	66.1765	4	I
215183_at	215183_at	---	---	9.5	37.2549	2	I	2	5.88235
215248_at	215248_at	GRB10	growth factor receptor bound protein 10	0	0			13.5	39.7059	2	I
215258_at	215258_at	CADM4	cell adhesion molecule 4	0	0			11.5	33.8235	2	I
215271_at	215271_at	TNN	tenascin N	-0.5	-1.96078			17.5	51.4706	4	I
215291_at	215291_at	MKL1	megakaryoblastic leukemia (translocation) 1	0	0			16	47.0588	2	I
215293_s_at	215293_s_at	PGAP2	post-GPI attachment to proteins 2	-9.5	-37.2549			-13	40	2	D
215342_s_at	215342_s_at	RABGAP1L	RAB GTPase activating protein 1-like	-0.5	-1.96078			21	61.7647	4	I
215344_at	215344_at	---	---	-18.5	57.8125	4	D	3	8.82353
215346_at	215346_at	CD40	CD40 molecule, TNF receptor superfamily member 5	4	15.6863			-17.5	53.8462	4	D
215347_at	215347_at	---	---	0	0			19.5	57.3529	4	I
215350_at	215350_at	SYNE1	spectrin repeat containing, nuclear envelope 1	-11	34.375	2	D	-2	-5.88235
215365_at	215365_at	CACNB2	calcium channel, voltage-dependent, beta 2 subunit	0	0			33.5	98.5294	6	I
215392_at	215392_at	---	---	-1.5	-5.88235			21.5	63.2353	4	I
215425_at	215425_at	BTG3	BTG family, member 3	4	15.6863			12.5	36.7647	2	I
215440_s_at	215440_s_at	BEX4	brain expressed X-linked 4	0	0			-15	46.1538	2	D
215468_at	215468_at	---	---	-8	-31.3725			16	47.0588	2	I
215473_at	215473_at	---	---	1	3.92157			12.5	36.7647	2	I
215474_at	215474_at	---	---	-2	-7.84314			15.5	45.5882	2	I
215484_at	215484_at	---	---	-2	-7.84314			19.5	57.3529	4	I
215501_s_at	215501_s_at	DUSP10	dual specificity phosphatase 10	-2	-7.84314			-17	52.3077	4	D
215577_at	215577_at	---	---	0	0			19	55.8824	4	I
215578_at	215578_at	---	---	-5.5	-21.5686			-19.5	60	4	D
215583_at	215583_at	TMEM63A	transmembrane protein 63A	15	58.8235	4	I	19	55.8824	4	I	overlap
215586_at	215586_at	---	---	13.5	52.9412	4	I	12.5	36.7647	2	I	overlap
215587_x_at	215587_x_at	---	---	-9.5	-37.2549			27.5	80.8824	6	I
215605_at	215605_at	NCOA2	nuclear receptor coactivator 2	-1	-3.92157			23	67.6471	4	I
215620_at	215620_at	RREB1	ras responsive element binding protein 1	21	82.3529	6	I	11	32.3529
215624_at	215624_at	TSC2	tuberous sclerosis 2	0	0			12.5	36.7647	2	I
215633_x_at	215633_x_at	LST1	leukocyte specific transcript 1	0	0			-22	67.6923	4	D
215656_at	215656_at	LMAN2	lectin, mannose-binding 2	-4.5	-17.6471			18.5	54.4118	4	I
215660_s_at	215660_s_at	MAST2	microtubule associated serine/threonine kinase 2	0	0			12.5	36.7647	2	I
215662_at	215662_at	---	---	-3.5	-13.7255			15.5	45.5882	2	I
215713_at	215713_at	---	---	12	47.0588	2	I	9	26.4706
215760_s_at	215760_s_at	SBNO2	strawberry notch homolog 2 (Drosophila)	-17.5	54.6875	4	D	-13.5	41.5385	2	D	overlap
215761_at	215761_at	DMXL2	Dmx-like 2	3.5	13.7255			19.5	57.3529	4	I
215775_at	215775_at	THBS1	---	-16.5	51.5625	4	D	-6	-17.6471
215806_x_at	215806_x_at	TARP /// TRGC1 /// TRGC2 /// TRGV9	TCR gamma alternate reading frame protein /// T cell receptor gamma constant 1 /// T cell receptor gamma constant 2 /// T cell receptor gamma variable 9	0	0			-17.5	53.8462	4	D
215811_at	215811_at	SNCA	synuclein alpha	-12	37.5	2	D	6	17.6471
215832_x_at	215832_x_at	PICALM	phosphatidylinositol binding clathrin assembly protein	0	0			-12.5	38.4615	2	D
215842_s_at	215842_s_at	ATP11A	ATPase, class VI, type 11A	-10	-39.2157			14	41.1765	2	I
215846_at	215846_at	---	---	15	58.8235	4	I	20	58.8235	4	I	overlap
215895_x_at	215895_x_at	PLIN2	perilipin 2	1	3.92157			15.5	45.5882	2	I
215905_s_at	215905_s_at	SNRNP40	small nuclear ribonucleoprotein, U5 40kDa subunit	-5.5	-21.5686			-11	33.8462	2	D
215919_s_at	215919_s_at	MRPS11	mitochondrial ribosomal protein S11	-1	-3.92157			-13	40	2	D
215923_s_at	215923_s_at	PSD4	pleckstrin and Sec7 domain containing 4	-14.5	45.3125	2	D	-16.5	50.7692	4	D	overlap
215937_at	215937_at	PTGDR	prostaglandin D2 receptor (DP)	-2	-7.84314			11.5	33.8235	2	I
215977_x_at	215977_x_at	GK	glycerol kinase	-1	-3.92157			-12	36.9231	2	D
215978_x_at	215978_x_at	ZNF721	zinc finger protein 721	0	0			20.5	60.2941	4	I
215996_at	215996_at	---	---	0	0			14.5	42.6471	2	I
216012_at	216012_at	---	---	4.5	17.6471			20.5	60.2941	4	I
216032_s_at	216032_s_at	ERGIC3	ERGIC and golgi 3	0	0			-20.5	63.0769	4	D
216039_at	216039_at	GABRA2	gamma-aminobutyric acid (GABA) A receptor, alpha 2	0	0			17.5	51.4706	4	I
216059_at	216059_at	PAX3	paired box 3	0	0			22	64.7059	4	I
216061_x_at	216061_x_at	PDGFB	platelet-derived growth factor beta polypeptide	21	82.3529	6	I	10	29.4118
216064_s_at	216064_s_at	AGA	aspartylglucosaminidase	-2	-7.84314			-25.5	78.4615	4	D
216067_at	216067_at	---	---	3.5	13.7255			13	38.2353	2	I
216088_s_at	216088_s_at	PSMA7	proteasome subunit alpha 7	-0.5	-1.96078			-18.5	56.9231	4	D
216129_at	216129_at	ATP9A	ATPase, class II, type 9A	0	0			13.5	39.7059	2	I
216163_at	216163_at	---	---	0	0			16.5	48.5294	2	I
216174_at	216174_at	HCRP1	hepatocellular carcinoma-related HCRP1	6	23.5294			18.5	54.4118	4	I
216187_x_at	216187_x_at	---	---	0	0			24.5	72.0588	4	I
216194_s_at	216194_s_at	TBCB	tubulin folding cofactor B	-4	-15.6863			-19	58.4615	4	D
216224_s_at	216224_s_at	HDAC6	histone deacetylase 6	0	0			12	35.2941	2	I
216244_at	216244_at	IL1RN	interleukin 1 receptor antagonist	0	0			12	35.2941	2	I
216248_s_at	216248_s_at	NR4A2	nuclear receptor subfamily 4, group A, member 2	-8	-31.3725			-18	55.3846	4	D
216253_s_at	216253_s_at	PARVB	parvin, beta	-12.5	39.0625	2	D	-8.5	-25
216263_s_at	216263_s_at	NGDN	neuroguidin, EIF4E binding protein	-7	-27.451			-11.5	35.3846	2	D
216268_s_at	216268_s_at	JAG1	jagged 1	0	0			-18	55.3846	4	D
216278_at	216278_at	---	---	-2.5	-9.80392			-11.5	35.3846	2	D
216279_at	216279_at	ZNF460	zinc finger protein 460	-27.5	85.9375	6	D	-10	-29.4118
216295_s_at	216295_s_at	CLTA	clathrin, light chain A	0	0			-17.5	53.8462	4	D
216308_x_at	216308_x_at	GRHPR	glyoxylate reductase/hydroxypyruvate reductase	0	0			-16.5	50.7692	4	D
216310_at	216310_at	TAOK1	TAO kinase 1	-5	-19.6078			17	50	4	I
216316_x_at	216316_x_at	GK /// GK3P	glycerol kinase /// glycerol kinase 3 pseudogene	-11	34.375	2	D	-13	40	2	D	overlap
216326_s_at	216326_s_at	HDAC3	histone deacetylase 3	0	0			-15.5	47.6923	2	D
216396_s_at	216396_s_at	EI24	etoposide induced 2.4	0	0			-11.5	35.3846	2	D
216409_at	216409_at	ACSL6	acyl-CoA synthetase long-chain family member 6	-17.5	54.6875	4	D	6.5	19.1176
216424_at	216424_at	CD4	CD4 molecule	0	0			17.5	51.4706	4	I
216437_at	216437_at	---	---	2	7.84314			18	52.9412	4	I
216486_x_at	216486_x_at	ZNF79	zinc finger protein 79	-12	37.5	2	D	-5.5	-16.1765
216533_at	216533_at	PCCA	propionyl-CoA carboxylase alpha subunit	0	0			13.5	39.7059	2	I
216576_x_at	216576_x_at	---	---	-7	-27.451			-18.5	56.9231	4	D
216591_s_at	216591_s_at	SDHC	succinate dehydrogenase complex, subunit C, integral membrane protein, 15kDa	4	15.6863			-19	58.4615	4	D
216640_s_at	216640_s_at	PDIA6	protein disulfide isomerase family A, member 6	-1.5	-5.88235			-20.5	63.0769	4	D
216642_at	216642_at	---	---	-4.5	-17.6471			28.5	83.8235	6	I
216643_at	216643_at	---	---	0	0			21.5	63.2353	4	I
216651_s_at	216651_s_at	GAD2	glutamate decarboxylase 2	0	0			14	41.1765	2	I
216680_s_at	216680_s_at	EPHB4	EPH receptor B4	-4	-15.6863			16.5	48.5294	2	I
216705_s_at	216705_s_at	ADA	adenosine deaminase	-7.5	-29.4118			-28.5	87.6923	6	D
216733_s_at	216733_s_at	GATM	glycine amidinotransferase (L-arginine:glycine amidinotransferase)	-6.5	-25.4902			-21	64.6154	4	D
216748_at	216748_at	PYHIN1	pyrin and HIN domain family, member 1	0	0			-16.5	50.7692	4	D
216756_at	216756_at	---	---	15	58.8235	4	I	12	35.2941	2	I	overlap
216763_at	216763_at	---	---	0	0			17	50	4	I
216858_x_at	216858_x_at	---	---	0.5	1.96078			13.5	39.7059	2	I
216867_s_at	216867_s_at	PDGFA	platelet-derived growth factor alpha polypeptide	1	3.92157			17.5	51.4706	4	I
216883_x_at	216883_x_at	PDE6D	phosphodiesterase 6D, cGMP-specific, rod, delta	-12	37.5	2	D	-5	-14.7059
216888_at	216888_at	LDB3	LIM domain binding 3	0	0			11.5	33.8235	2	I
216894_x_at	216894_x_at	CDKN1C	cyclin-dependent kinase inhibitor 1C (p57, Kip2)	-11.5	35.9375	2	D	1.5	4.41176
216907_x_at	216907_x_at	KIR3DL1 /// KIR3DL2	killer cell immunoglobulin-like receptor, three domains, long cytoplasmic tail, 1 /// killer cell immunoglobulin-like receptor, three domains, long cytoplasmic tail, 2	-12	37.5	2	D	-18	55.3846	4	D	overlap
216924_s_at	216924_s_at	DRD2	dopamine receptor D2	3.5	13.7255			13.5	39.7059	2	I
216926_s_at	216926_s_at	MAU2	MAU2 sister chromatid cohesion factor	0	0			-20.5	63.0769	4	D
216939_s_at	216939_s_at	HTR4	5-hydroxytryptamine (serotonin) receptor 4, G protein-coupled	0	0			12.5	36.7647	2	I
216965_x_at	216965_x_at	SPG20	spastic paraplegia 20 (Troyer syndrome)	0	0			30	88.2353	6	I
216980_s_at	216980_s_at	SPN	sialophorin	0	0			14	41.1765	2	I
216988_s_at	216988_s_at	PTP4A2	protein tyrosine phosphatase type IVA, member 2	0	0			-13	40	2	D
217032_at	217032_at	FOXD4 /// FOXD4L1	forkhead box D4 /// forkhead box D4-like 1	0	0			16	47.0588	2	I
217035_at	217035_at	SKAP2	src kinase associated phosphoprotein 2	-9.5	-37.2549			11.5	33.8235	2	I
217057_s_at	217057_s_at	GNAS	GNAS complex locus	0	0			19	55.8824	4	I
217118_s_at	217118_s_at	KIAA0930	KIAA0930	0	0			-19.5	60	4	D
217133_x_at	217133_x_at	CYP2B6	cytochrome P450, family 2, subfamily B, polypeptide 6	-8	-31.3725			19.5	57.3529	4	I
217157_x_at	217157_x_at	---	---	0	0			-17.5	53.8462	4	D
217165_x_at	217165_x_at	MT1F	metallothionein 1F	-23.5	73.4375	4	D	-10.5	-30.8824
217226_s_at	217226_s_at	SFXN3	sideroflexin 3	-1.5	-5.88235			-26	80	6	D
217230_at	217230_at	EZR	ezrin	1	3.92157			25	73.5294	4	I
217253_at	217253_at	SH3BP2	SH3-domain binding protein 2	-7.5	-29.4118			-12	36.9231	2	D
217280_x_at	217280_x_at	GABRA5	gamma-aminobutyric acid (GABA) A receptor, alpha 5	-0.5	-1.96078			19.5	57.3529	4	I
217324_at	217324_at	---	---	0	0			12.5	36.7647	2	I
217377_x_at	217377_x_at	NTRK3	neurotrophic tyrosine kinase, receptor, type 3	25	98.0392	6	I	13.5	39.7059	2	I	overlap
217392_at	217392_at	---	---	0	0			18.5	54.4118	4	I
217408_at	217408_at	MRPS18B	mitochondrial ribosomal protein S18B	0	0			-11	33.8462	2	D
217419_x_at	217419_x_at	AGRN	agrin	-7.5	-29.4118			-16.5	50.7692	4	D
217427_s_at	217427_s_at	HIRA	histone cell cycle regulator	-10	-39.2157			-12.5	38.4615	2	D
217433_at	217433_at	TACC1	transforming, acidic coiled-coil containing protein 1	11.5	45.098	2	I	8	23.5294
217466_x_at	217466_x_at	RPS2	ribosomal protein S2	-0.5	-1.96078			-18	55.3846	4	D
217478_s_at	217478_s_at	HLA-DMA	major histocompatibility complex, class II, DM alpha	0	0			-23	70.7692	4	D
217502_at	217502_at	IFIT2	interferon-induced protein with tetratricopeptide repeats 2	10	39.2157	2	I	-2.5	-7.35294
217536_x_at	217536_x_at	---	---	4.5	17.6471			23.5	69.1176	4	I
217540_at	217540_at	NXPE3	neurexophilin and PC-esterase domain family, member 3	-7	-27.451			-11	33.8462	2	D
217550_at	217550_at	ATF6	activating transcription factor 6	-8.5	-33.3333			15	44.1176	2	I
217560_at	217560_at	GGA1	golgi-associated, gamma adaptin ear containing, ARF binding protein 1	-18	56.25	4	D	4.5	13.2353
217569_x_at	217569_x_at	---	---	6.5	25.4902			26	76.4706	4	I
217576_x_at	217576_x_at	SOS2	SOS Ras/Rho guanine nucleotide exchange factor 2	-5	-19.6078			21	61.7647	4	I
217626_at	217626_at	AKR1C1	aldo-keto reductase family 1, member C1	0	0			12	35.2941	2	I
217630_at	217630_at	ANGEL2	angel homolog 2 (Drosophila)	-9	-35.2941			-13	40	2	D
217632_at	217632_at	GNL3L	guanine nucleotide binding protein-like 3 (nucleolar)-like	-3	-11.7647			20	58.8235	4	I
217650_x_at	217650_x_at	ST3GAL2	ST3 beta-galactoside alpha-2,3-sialyltransferase 2	-5	-19.6078			11.5	33.8235	2	I
217656_at	217656_at	---	---	6	23.5294			14	41.1765	2	I
217695_x_at	217695_x_at	---	---	5	19.6078			22.5	66.1765	4	I
217703_x_at	217703_x_at	---	---	-2	-7.84314			14	41.1765	2	I
217713_x_at	217713_x_at	---	---	0	0			21	61.7647	4	I
217746_s_at	217746_s_at	PDCD6IP	programmed cell death 6 interacting protein	0	0			-12	36.9231	2	D
217747_s_at	217747_s_at	RPS9	ribosomal protein S9	0	0			-11.5	35.3846	2	D
217753_s_at	217753_s_at	LOC100996747 /// LOC101929876 /// RPS26	40S ribosomal protein S26 /// 40S ribosomal protein S26 /// ribosomal protein S26	0	0			-14	43.0769	2	D
217754_at	217754_at	DDX56	DEAD (Asp-Glu-Ala-Asp) box helicase 56	-7.5	-29.4118			-25	76.9231	4	D
217787_s_at	217787_s_at	GALNT2	polypeptide N-acetylgalactosaminyltransferase 2	-1	-3.92157			-22.5	69.2308	4	D
217791_s_at	217791_s_at	ALDH18A1	aldehyde dehydrogenase 18 family, member A1	-3	-11.7647			-13	40	2	D
217798_at	217798_at	CNOT2	CCR4-NOT transcription complex subunit 2	0	0			-11.5	35.3846	2	D
217799_x_at	217799_x_at	UBE2H	ubiquitin conjugating enzyme E2H	-4	-15.6863			12	35.2941	2	I
217814_at	217814_at	CCDC47	coiled-coil domain containing 47	0	0			-16	49.2308	2	D
217829_s_at	217829_s_at	USP39	ubiquitin specific peptidase 39	-8	-31.3725			-16.5	50.7692	4	D
217846_at	217846_at	QARS	glutaminyl-tRNA synthetase	0	0			-13	40	2	D
217857_s_at	217857_s_at	RBM8A	RNA binding motif protein 8A	0	0			-11.5	35.3846	2	D
217860_at	217860_at	NDUFA10	NADH dehydrogenase (ubiquinone) 1 alpha subcomplex, 10, 42kDa	1	3.92157			-18.5	56.9231	4	D
217874_at	217874_at	SUCLG1	succinate-CoA ligase, alpha subunit	0	0			-12.5	38.4615	2	D
217876_at	217876_at	GTF3C5	general transcription factor IIIC subunit 5	-8	-31.3725			-16.5	50.7692	4	D
217891_at	217891_at	C16orf58	chromosome 16 open reading frame 58	-3	-11.7647			-14	43.0769	2	D
217898_at	217898_at	EMC7	ER membrane protein complex subunit 7	0	0			-16	49.2308	2	D
217907_at	217907_at	MRPL18	mitochondrial ribosomal protein L18	-5.5	-21.5686			-12.5	38.4615	2	D
217918_at	217918_at	DYNLRB1	dynein, light chain, roadblock-type 1	0	0			-11.5	35.3846	2	D
217926_at	217926_at	C19orf53	chromosome 19 open reading frame 53	0	0			-18.5	56.9231	4	D
217927_at	217927_at	SPCS1	signal peptidase complex subunit 1	0	0			-11.5	35.3846	2	D
217932_at	217932_at	MRPS7	mitochondrial ribosomal protein S7	0	0			-11.5	35.3846	2	D
217935_s_at	217935_s_at	UQCC1	ubiquinol-cytochrome c reductase complex assembly factor 1	3	11.7647			-12.5	38.4615	2	D
217952_x_at	217952_x_at	PHF3	PHD finger protein 3	0	0			-11.5	35.3846	2	D
217953_at	217953_at	PHF3	PHD finger protein 3	-14	43.75	2	D	-7.5	-22.0588
217957_at	217957_at	CFAP20	cilia and flagella associated protein 20	0	0			-13	40	2	D
217959_s_at	217959_s_at	TRAPPC4	trafficking protein particle complex 4	0	0			-14	43.0769	2	D
217960_s_at	217960_s_at	TOMM22	translocase of outer mitochondrial membrane 22 homolog (yeast)	-13	40.625	2	D	-18	55.3846	4	D	overlap
217961_at	217961_at	SLC25A38	solute carrier family 25, member 38	0	0			-15	46.1538	2	D
217978_s_at	217978_s_at	UBE2Q1	ubiquitin-conjugating enzyme E2Q family member 1	0	0			-13.5	41.5385	2	D
217982_s_at	217982_s_at	MORF4L1	mortality factor 4 like 1	0	0			-13.5	41.5385	2	D
217992_s_at	217992_s_at	EFHD2	EF-hand domain family member D2	0	0			-17.5	53.8462	4	D
217999_s_at	217999_s_at	PHLDA1	pleckstrin homology-like domain, family A, member 1	-6.5	-25.4902			17.5	51.4706	4	I
218012_at	218012_at	TSPYL2	TSPY-like 2	7	27.451			14	41.1765	2	I
218016_s_at	218016_s_at	LOC101060521 /// POLR3E	DNA-directed RNA polymerase III subunit RPC5 /// polymerase (RNA) III (DNA directed) polypeptide E (80kD)	0	0			-16.5	50.7692	4	D
218026_at	218026_at	COA3	cytochrome c oxidase assembly factor 3	0	0			-20.5	63.0769	4	D
218033_s_at	218033_s_at	SNN	stannin	-10.5	-41.1765			-18	55.3846	4	D
218038_at	218038_at	ATP5SL	ATP5S-like	0	0			-16	49.2308	2	D
218084_x_at	218084_x_at	FXYD5	FXYD domain containing ion transport regulator 5	0	0			-25	76.9231	4	D
218090_s_at	218090_s_at	WDR11	WD repeat domain 11	0	0			-17.5	53.8462	4	D
218094_s_at	218094_s_at	DBNDD2 /// SYS1-DBNDD2	dysbindin (dystrobrevin binding protein 1) domain containing 2 /// SYS1-DBNDD2 readthrough (NMD candidate)	-11.5	35.9375	2	D	-21	64.6154	4	D	overlap
218101_s_at	218101_s_at	NDUFC2	NADH dehydrogenase (ubiquinone) 1, subcomplex unknown, 2, 14.5kDa	0	0			-17.5	53.8462	4	D
218105_s_at	218105_s_at	MRPL4	mitochondrial ribosomal protein L4	-17.5	54.6875	4	D	-7	-20.5882
218114_at	218114_at	GGA1	golgi-associated, gamma adaptin ear containing, ARF binding protein 1	-8.5	-33.3333			-13	40	2	D
218140_x_at	218140_x_at	SRPRB	signal recognition particle receptor, B subunit	0	0			-11.5	35.3846	2	D
218143_s_at	218143_s_at	SCAMP2	secretory carrier membrane protein 2	0	0			-17.5	53.8462	4	D
218153_at	218153_at	CARS2	cysteinyl-tRNA synthetase 2, mitochondrial (putative)	0	0			-22.5	69.2308	4	D
218157_x_at	218157_x_at	CDC42SE1	CDC42 small effector 1	0	0			-11.5	35.3846	2	D
218165_at	218165_at	MEAF6	MYST/Esa1-associated factor 6	0	0			-18	55.3846	4	D
218167_at	218167_at	AMZ2	archaelysin family metallopeptidase 2	0	0			-15	46.1538	2	D
218183_at	218183_at	CDIP1	cell death-inducing p53 target 1	-19	59.375	4	D	-4.5	-13.2353
218203_at	218203_at	ALG5	ALG5, dolichyl-phosphate beta-glucosyltransferase	0	0			-13	40	2	D
218209_s_at	218209_s_at	RPRD1A	regulation of nuclear pre-mRNA domain containing 1A	-11	34.375	2	D	-0.5	-1.47059
218226_s_at	218226_s_at	NDUFB4	NADH dehydrogenase (ubiquinone) 1 beta subcomplex, 4, 15kDa	0	0			-17	52.3077	4	D
218229_s_at	218229_s_at	POGK	pogo transposable element with KRAB domain	0	0			-19	58.4615	4	D
218231_at	218231_at	NAGK	N-acetylglucosamine kinase	0	0			-17.5	53.8462	4	D
218235_s_at	218235_s_at	UTP11L	UTP11-like, U3 small nucleolar ribonucleoprotein (yeast)	-1.5	-5.88235			-16.5	50.7692	4	D
218271_s_at	218271_s_at	PARL	presenilin associated, rhomboid-like	0	0			-12	36.9231	2	D
218272_at	218272_at	TTC38	tetratricopeptide repeat domain 38	-7	-27.451			-25.5	78.4615	4	D
218276_s_at	218276_s_at	SAV1	salvador family WW domain containing protein 1	-1.5	-5.88235			-11	33.8462	2	D
218284_at	218284_at	SMAD3	SMAD family member 3	0	0			-13.5	41.5385	2	D
218287_s_at	218287_s_at	AGO1 /// AGO3	argonaute RISC catalytic component 1 /// argonaute RISC catalytic component 3	0	0			-16	49.2308	2	D
218305_at	218305_at	IPO4	importin 4	-13.5	42.1875	2	D	-21.5	66.1538	4	D	overlap
218307_at	218307_at	RSAD1	radical S-adenosyl methionine domain containing 1	0	0			-17.5	53.8462	4	D
218312_s_at	218312_s_at	ZSCAN18	zinc finger and SCAN domain containing 18	-5.5	-21.5686			-17.5	53.8462	4	D
218321_x_at	218321_x_at	STYXL1	serine/threonine/tyrosine interacting-like 1	0	0			-18.5	56.9231	4	D
218329_at	218329_at	PRDM4	PR domain containing 4	-7	-27.451			-12	36.9231	2	D
218333_at	218333_at	DERL2	derlin 2	-1	-3.92157			-12	36.9231	2	D
218342_s_at	218342_s_at	ERMP1	endoplasmic reticulum metallopeptidase 1	-12	37.5	2	D	-14	43.0769	2	D	overlap
218345_at	218345_at	TMEM176A	transmembrane protein 176A	0	0			-17.5	53.8462	4	D
218358_at	218358_at	CRELD2	cysteine rich with EGF-like domains 2	-8.5	-33.3333			-20	61.5385	4	D
218365_s_at	218365_s_at	DARS2	aspartyl-tRNA synthetase 2, mitochondrial	6	23.5294			-12.5	38.4615	2	D
218372_at	218372_at	MED9	mediator complex subunit 9	-19	59.375	4	D	8.5	25
218373_at	218373_at	AKTIP	AKT interacting protein	-13	40.625	2	D	-2	-5.88235
218398_at	218398_at	MRPS30	mitochondrial ribosomal protein S30	-0.5	-1.96078			-19	58.4615	4	D
218408_at	218408_at	TIMM10	translocase of inner mitochondrial membrane 10 homolog (yeast)	1	3.92157			-17	52.3077	4	D
218415_at	218415_at	VPS33B	vacuolar protein sorting 33 homolog B (yeast)	-25	78.125	4	D	-9.5	-27.9412
218419_s_at	218419_s_at	TMUB2	transmembrane and ubiquitin-like domain containing 2	-0.5	-1.96078			-21.5	66.1538	4	D
218425_at	218425_at	RNF216	ring finger protein 216	0	0			-17	52.3077	4	D
218449_at	218449_at	UFSP2	UFM1-specific peptidase 2	-6	-23.5294			-17.5	53.8462	4	D
218450_at	218450_at	HEBP1	heme binding protein 1	0	0			-14	43.0769	2	D
218488_at	218488_at	EIF2B3	eukaryotic translation initiation factor 2B, subunit 3 gamma, 58kDa	-18.5	57.8125	4	D	-16	49.2308	2	D	overlap
218494_s_at	218494_s_at	SLC2A4RG	SLC2A4 regulator	-4.5	-17.6471			-22	67.6923	4	D
218514_at	218514_at	SMG8	SMG8 nonsense mediated mRNA decay factor	0	0			-11	33.8462	2	D
218516_s_at	218516_s_at	IMPAD1	inositol monophosphatase domain containing 1	4	15.6863			-19	58.4615	4	D
218522_s_at	218522_s_at	MAP1S	microtubule-associated protein 1S	0	0			-13	40	2	D
218556_at	218556_at	ORMDL2	ORMDL sphingolipid biosynthesis regulator 2	0	0			-21	64.6154	4	D
218557_at	218557_at	NIT2	nitrilase family, member 2	0	0			-12	36.9231	2	D
218567_x_at	218567_x_at	DPP3	dipeptidyl-peptidase 3	-8	-31.3725			-12.5	38.4615	2	D
218579_s_at	218579_s_at	DHX35	DEAH (Asp-Glu-Ala-His) box polypeptide 35	-27.5	85.9375	6	D	-26.5	81.5385	6	D	overlap
218613_at	218613_at	PSD3	pleckstrin and Sec7 domain containing 3	-32	100	6	D	-1	-2.94118
218618_s_at	218618_s_at	FNDC3B	fibronectin type III domain containing 3B	0	0			19.5	57.3529	4	I
218627_at	218627_at	DRAM1	DNA-damage regulated autophagy modulator 1	0	0			-17.5	53.8462	4	D
218631_at	218631_at	AVPI1	arginine vasopressin-induced 1	-21.5	67.1875	4	D	5	14.7059
218638_s_at	218638_s_at	SPON2	spondin 2, extracellular matrix protein	0	0			-30.5	93.8462	6	D
218647_s_at	218647_s_at	YRDC	yrdC N(6)-threonylcarbamoyltransferase domain containing	-3	-11.7647			-16	49.2308	2	D
218675_at	218675_at	SLC22A17	solute carrier family 22, member 17	0	0			15.5	45.5882	2	I
218685_s_at	218685_s_at	SMUG1	single-strand-selective monofunctional uracil-DNA glycosylase 1	-8	-31.3725			-32	98.4615	6	D
218689_at	218689_at	FANCF	Fanconi anemia complementation group F	-14	43.75	2	D	-11	33.8462	2	D	overlap
218693_at	218693_at	TSPAN15	tetraspanin 15	13.5	52.9412	4	I	2.5	7.35294
218708_at	218708_at	NXT1	nuclear transport factor 2-like export factor 1	0	0			-19.5	60	4	D
218709_s_at	218709_s_at	IFT52	intraflagellar transport 52	-1	-3.92157			-11	33.8462	2	D
218776_s_at	218776_s_at	TMEM62	transmembrane protein 62	-6.5	-25.4902			-13.5	41.5385	2	D
218783_at	218783_at	INTS7	integrator complex subunit 7	-7	-27.451			-14	43.0769	2	D
218788_s_at	218788_s_at	SMYD3	SET and MYND domain containing 3	-12.5	39.0625	2	D	-15.5	47.6923	2	D	overlap
218800_at	218800_at	SRD5A3	steroid 5 alpha-reductase 3	-5	-19.6078			-11	33.8462	2	D
218806_s_at	218806_s_at	VAV3	vav 3 guanine nucleotide exchange factor	-17.5	54.6875	4	D	2.5	7.35294
218810_at	218810_at	ZC3H12A	zinc finger CCCH-type containing 12A	0.5	1.96078			-18	55.3846	4	D
218825_at	218825_at	EGFL7	EGF-like-domain, multiple 7	0	0			16	47.0588	2	I
218831_s_at	218831_s_at	FCGRT	Fc fragment of IgG, receptor, transporter, alpha	-9.5	-37.2549			-14	43.0769	2	D
218847_at	218847_at	IGF2BP2	insulin-like growth factor 2 mRNA binding protein 2	0	0			17.5	51.4706	4	I
218855_at	218855_at	TPRA1	transmembrane protein, adipocyte asscociated 1	-12	37.5	2	D	-9	-26.4706
218856_at	218856_at	TNFRSF21	tumor necrosis factor receptor superfamily, member 21	0	0			-20	61.5385	4	D
218866_s_at	218866_s_at	POLR3K	polymerase (RNA) III (DNA directed) polypeptide K, 12.3 kDa	0	0			-13.5	41.5385	2	D
218881_s_at	218881_s_at	FOSL2	FOS-like antigen 2	-6.5	-25.4902			12	35.2941	2	I
218890_x_at	218890_x_at	MRPL35	mitochondrial ribosomal protein L35	-13.5	42.1875	2	D	1.5	4.41176
218897_at	218897_at	TMEM177	transmembrane protein 177	-1.5	-5.88235			-11.5	35.3846	2	D
218903_s_at	218903_s_at	NABP2	nucleic acid binding protein 2	-1.5	-5.88235			-19.5	60	4	D
218926_at	218926_at	MYNN	myoneurin	-13	40.625	2	D	-4.5	-13.2353
218938_at	218938_at	FBXL15	F-box and leucine-rich repeat protein 15	-21.5	67.1875	4	D	-22.5	69.2308	4	D	overlap
218945_at	218945_at	METTL22	methyltransferase like 22	-12	37.5	2	D	-11	33.8462	2	D	overlap
218981_at	218981_at	SDHAF3	succinate dehydrogenase complex assembly factor 3	-11	34.375	2	D	-6.5	-19.1176
218982_s_at	218982_s_at	MRPS17	mitochondrial ribosomal protein S17	0	0			-14.5	44.6154	2	D
218996_at	218996_at	TFPT	TCF3 (E2A) fusion partner (in childhood Leukemia)	-26.5	82.8125	6	D	-4	-11.7647
219043_s_at	219043_s_at	PDCL3 /// PDCL3P4	phosducin like 3 /// phosducin-like 3 pseudogene 4	0	0			-17	52.3077	4	D
219066_at	219066_at	PPCDC	phosphopantothenoylcysteine decarboxylase	-1.5	-5.88235			-17	52.3077	4	D
219100_at	219100_at	OBFC1	oligonucleotide/oligosaccharide-binding fold containing 1	-3.5	-13.7255			-15.5	47.6923	2	D
219104_at	219104_at	RNF141	ring finger protein 141	0	0			-12.5	38.4615	2	D
219131_at	219131_at	UBIAD1	UbiA prenyltransferase domain containing 1	-16.5	51.5625	4	D	-11.5	35.3846	2	D	overlap
219168_s_at	219168_s_at	PRR5	proline rich 5 (renal)	-19	59.375	4	D	-13	40	2	D	overlap
219183_s_at	219183_s_at	CYTH4	cytohesin 4	0	0			-11.5	35.3846	2	D
219185_at	219185_at	SIRT5	sirtuin 5	-3.5	-13.7255			-19.5	60	4	D
219219_at	219219_at	TMEM160	transmembrane protein 160	-9.5	-37.2549			-18	55.3846	4	D
219235_s_at	219235_s_at	PHACTR4	phosphatase and actin regulator 4	0	0			-11.5	35.3846	2	D
219247_s_at	219247_s_at	ZDHHC14	zinc finger, DHHC-type containing 14	10	39.2157	2	I	2.5	7.35294
219256_s_at	219256_s_at	SH3TC1	SH3 domain and tetratricopeptide repeats 1	0.5	1.96078			-16.5	50.7692	4	D
219275_at	219275_at	PDCD5	programmed cell death 5	-12	37.5	2	D	3.5	10.2941
219282_s_at	219282_s_at	TRPV2	transient receptor potential cation channel, subfamily V, member 2	0	0			-18	55.3846	4	D
219285_s_at	219285_s_at	NIN	ninein (GSK3B interacting protein)	4	15.6863			13	38.2353	2	I
219288_at	219288_at	C3orf14	chromosome 3 open reading frame 14	-8	-31.3725			-20	61.5385	4	D
219303_at	219303_at	RNF219	ring finger protein 219	-17	53.125	4	D	5.5	16.1765
219304_s_at	219304_s_at	PDGFD	platelet derived growth factor D	0	0			-30.5	93.8462	6	D
219322_s_at	219322_s_at	WRAP73	WD repeat containing, antisense to TP73	-11.5	35.9375	2	D	0	0
219324_at	219324_at	NOL12	nucleolar protein 12	-6.5	-25.4902			-27.5	84.6154	6	D
219326_s_at	219326_s_at	B3GNT2	UDP-GlcNAc:betaGal beta-1,3-N-acetylglucosaminyltransferase 2	-11.5	35.9375	2	D	-7.5	-22.0588
219328_at	219328_at	DDX31	DEAD (Asp-Glu-Ala-Asp) box polypeptide 31	0	0			20.5	60.2941	4	I
219333_s_at	219333_s_at	CAPN10	calpain 10	-0.5	-1.96078			-11.5	35.3846	2	D
219336_s_at	219336_s_at	ASCC1	activating signal cointegrator 1 complex subunit 1	0	0			-19.5	60	4	D
219354_at	219354_at	KLHL26	kelch-like family member 26	-3.5	-13.7255			-17	52.3077	4	D
219357_at	219357_at	GTPBP1	GTP binding protein 1	-1.5	-5.88235			-16	49.2308	2	D
219366_at	219366_at	AVEN	apoptosis, caspase activation inhibitor	-4	-15.6863			-17	52.3077	4	D
219368_at	219368_at	NAP1L2	nucleosome assembly protein 1-like 2	-16.5	51.5625	4	D	-2.5	-7.35294
219373_at	219373_at	DPM3	dolichyl-phosphate mannosyltransferase polypeptide 3	-4	-15.6863			-19.5	60	4	D
219383_at	219383_at	PRR5L	proline rich 5 like	-0.5	-1.96078			-22.5	69.2308	4	D
219386_s_at	219386_s_at	SLAMF8	SLAM family member 8	-22	68.75	4	D	-6	-17.6471
219389_at	219389_at	SUSD4	sushi domain containing 4	0.5	1.96078			-13	40	2	D
219402_s_at	219402_s_at	DERL1	derlin 1	0	0			-11	33.8462	2	D
219452_at	219452_at	DPEP2	dipeptidase 2	0	0			-11.5	35.3846	2	D
219482_at	219482_at	SETD4	SET domain containing 4	-14	43.75	2	D	-15	46.1538	2	D	overlap
219483_s_at	219483_s_at	PORCN	porcupine homolog (Drosophila)	0	0			-23.5	72.3077	4	D
219505_at	219505_at	CECR1	cat eye syndrome chromosome region, candidate 1	0	0			-14	43.0769	2	D
219529_at	219529_at	CLIC3	chloride intracellular channel 3	0	0			-30.5	93.8462	6	D
219542_at	219542_at	NEK11	NIMA-related kinase 11	0	0			16	47.0588	2	I
219559_at	219559_at	SLC17A9	solute carrier family 17 (vesicular nucleotide transporter), member 9	-21.5	67.1875	4	D	8	23.5294
219566_at	219566_at	PLEKHF1	pleckstrin homology domain containing, family F (with FYVE domain) member 1	-16.5	51.5625	4	D	-10	-29.4118
219606_at	219606_at	PHF20L1	PHD finger protein 20-like 1	-1.5	-5.88235			12	35.2941	2	I
219620_x_at	219620_x_at	TOR4A	torsin family 4, member A	0	0			-17.5	53.8462	4	D
219695_at	219695_at	SMPD3	sphingomyelin phosphodiesterase 3, neutral membrane (neutral sphingomyelinase II)	-18.5	57.8125	4	D	-9.5	-27.9412
219697_at	219697_at	HS3ST2	heparan sulfate (glucosamine) 3-O-sulfotransferase 2	-2.5	-9.80392			19	55.8824	4	I
219701_at	219701_at	TMOD2	tropomodulin 2 (neuronal)	-16.5	51.5625	4	D	-8.5	-25
219736_at	219736_at	TRIM36	tripartite motif containing 36	-14.5	45.3125	2	D	0	0
219743_at	219743_at	HEY2	hes-related family bHLH transcription factor with YRPW motif 2	-0.5	-1.96078			-12.5	38.4615	2	D
[truncated: 10,885 more rows]

## Sheet: Prioritization CFG
Probe Set ID	Affy Gene Symbol	Gene annot	UCSC GENES	Input	Gene Cards Symbol	AP Internal Score	AP Change	DE Internal Score	DE Change	APDE overlap	Gene Cards Symbol	Gene cards Name	Gene	Nestler added score	External Literature CFG Score	HUBRAIN	Field4	HUPER	WIZARD STRESS RESULTS.Field6	HUGENEASSOC	WIZARD STRESS RESULTS.Field8	HUGCNV	WIZARD STRESS RESULTS.Field10	AP Total CFG SCORE	DE Total CFG SCORE
224856_at	FKBP5			FKBP5	FKBP5			4	D		FKBP5	FK506 Binding Protein 5	FKBP5		12	4	PFC (D) (Stress, PTSD, PTSD) 28716937	2	whole blood RNA (I) (Stress, PTSD, PTSD) 29249826 PBMCs (D) (Stress, PTSD, Post-Deployment PTSD) 22137507 Blood DE (Stress, PTSD, PTSD) 21536970 PBMC (I) (Stress, PTSD, PTSD) 15685253 Whole Blood, genome wide (D) (Stress, PTSD, PTSD) 19393990 Venous Bloo	2	(Stress, PTSD, PTSDgene database) 28888533 (Stress, PTSD, Childhood Trauma) 22137507 (Stress, PTSD, PTSD) 21536970 (Stress, PTSD, PTSD) 21508514 (Stress, PTSD, Childhood Trauma) 16088328 (Stress, PTSD, Childhood Trauma) 16088328 (Stress, PTS	0			16
205076_s_at	MTMR11			MTMR11	MTMR11			6	D		MTMR11	Myotubularin Related Protein 11	MTMR11	10	10	4	NAC (I) (Stress, Stress, Social Isolation) 27801889	2	Blood (D) (Stress, PTSD, Post-Deployment PTSD) 25754082 Blood (I) (Stress, PTSD, Interpersonal traumas) 23630272	2	(Stress, Stress, PTSD) 25754082	0			16
230987_at	---	AA626210	JAK1	JAK1	JAK1			6	I		JAK1	Janus Kinase 1	JAK1		10	4	NAC (D) (Stress, Stress, Social Isolation) 27801889	2	Peripheral Blood cells (D) (Stress, Stress, Psychological Stress) 17766027 peripheral blood mononuclear cells (D) (Stress, Stress, Relaxation Response) 23650531 peripheral blood mononuclear cells (D) (Stress, Stress, Relaxation Response) 23650531	2	(Stress, Stress, PTSD) 25456346	0			16
224840_at	FKBP5			FKBP5	FKBP5			2	D		FKBP5	FK506 Binding Protein 5	FKBP5		12	4	PFC (D) (Stress, PTSD, PTSD) 28716937	2	whole blood RNA (I) (Stress, PTSD, PTSD) 29249826 PBMCs (D) (Stress, PTSD, Post-Deployment PTSD) 22137507 Blood DE (Stress, PTSD, PTSD) 21536970 PBMC (I) (Stress, PTSD, PTSD) 15685253 Whole Blood, genome wide (D) (Stress, PTSD, PTSD) 19393990 Venous Bloo	2	(Stress, PTSD, PTSDgene database) 28888533 (Stress, PTSD, Childhood Trauma) 22137507 (Stress, PTSD, PTSD) 21536970 (Stress, PTSD, PTSD) 21508514 (Stress, PTSD, Childhood Trauma) 16088328 (Stress, PTSD, Childhood Trauma) 16088328 (Stress, PTS	0			14
202617_s_at	IRAK1 /// MECP2	MECP2	MECP2	MECP2	MECP2	2	D	4	D	overlap	MECP2	Methyl-CpG Binding Protein 2	MECP2		10	4	NAC (I) (Stress, Stress, Social Isolation) 27801889	2	Blood (I) (Stress, PTSD, Post-Deployment PTSD) 25754082 Blood (I) (Stress, PTSD, Childhood Trauma) 24618023 Blood (I) (Stress, PTSD, Childhood Trauma) 24618023 Blood (I) (Stress, PTSD, Childhood Trauma) 24618023 Blood (I) (Stress, PTSD, Childhood Trauma)	2	(Stress, Stress, PTSD) 25754082	0		12	14
239695_at	JAK1			JAK1	JAK1			4	I		JAK1	Janus Kinase 1	JAK1		10	4	NAC (D) (Stress, Stress, Social Isolation) 27801889	2	Peripheral Blood cells (D) (Stress, Stress, Psychological Stress) 17766027 peripheral blood mononuclear cells (D) (Stress, Stress, Relaxation Response) 23650531 peripheral blood mononuclear cells (D) (Stress, Stress, Relaxation Response) 23650531	2	(Stress, Stress, PTSD) 25456346	0			14
200822_x_at	TPI1			TPI1	TPI1			6	D		TPI1	Triosephosphate Isomerase 1	TPI1		7	4	NAC (I) (Stress, Stress, Social Isolation) 27801889	0		0		0			13
202869_at	OAS1			OAS1	OAS1			4	D		OAS1	2'-5'-Oligoadenylate Synthetase 1	OAS1		9	4	Dorsolateral PFC BA 46 (I) (Stress, Stress, PTSD) 18690294	2	Blood (I) (Stress, PTSD, Combat-traumas) 28925389 Blood (D) (Stress, PTSD, PTSD) 23630272 Peripheral blood leukocytes (I) (Stress, PTSD, PTSD) 25754082 Peripheral blood mononuclear cells (I) (Stress, PTSD, PTSD) 23650250 leukocytes (D) (Stress, Stress, So	0		0			13
204467_s_at	SNCA			SNCA	SNCA			2	I		SNCA	Synuclein Alpha	SNCA		11	4	NAC (I) (Stress, Stress, Social Isolation) 27801889	2	Blood (D) (Stress, PTSD, Post-Deployment PTSD) 25754082 Blood (D) (Stress, PTSD, Combat-traumas) 28925389 Blood (D) (Stress, PTSD, Female specific interpersonal-traumas) 28925389 Blood (I) (Stress, PTSD, Combat-traumas) 25754082	2	(Stress, Stress, PTSD) 25754082	0			13
1556049_at	RTN4			RTN4	RTN4			4	I		RTN4	Reticulon 4	RTN4	0	9	4	NAC (I) (Stress, Stress, Social Isolation) 27801889 NAC (I) (Stress, Stress, Social Isolation) 27801889 NAC (I) (Stress, Stress, Social Isolation) 27801889	2	PBMCs (I) (Stress, PTSD, ER Trauma survivors) 15685253 monocytes (I) (Stress, PTSD, Assault Trauma) 21145962 Blood (I) (Stress, PTSD, Childhood Trauma) 23630272	0		0			13
244023_at	SYK			SYK	SYK			4	I		SYK	Spleen Associated Tyrosine Kinase	SYK	8.5	9	4	Dorsolateral PFC BA 46 (I) (Stress, Stress, PTSD) 18690294	2	Blood (D) (Stress, PTSD, Male specific interpersonal-traumas) 28925389 T cells from blood (I) (Stress, Stress, Acute Stress) 25238154 Peripheral Blood cells (I) (Stress, Stress, Psychological Stress) 15882790 peripheral blood mononuclear cells (D) (Stress	0		0			13
203771_s_at	BLVRA			BLVRA	BLVRA	2	D	4	D	overlap	BLVRA	Biliverdin Reductase A	BLVRA		9	4	NAC (I) (Stress, Stress, Social Isolation) 27801889	2	Blood (I) (Stress, PTSD, Female specific interpersonal-traumas) 28925389	0		0		11	13
238363_at	---	Hs.713084	CAT	CAT	CAT			4	I		CAT	Catalase	CAT		9	4	Dorsolateral PFC BA 46 (I) (Stress, Stress, PTSD) 18690294	0		2	(Stress, PTSD, PTSDgene database) 28888533	0			13
48825_at	ING4			ING4	ING4	4	D	4	D	overlap	ING4	Inhibitor Of Growth Family Member 4	ING4		9	4	NAC (I) (Stress, Stress, Social Isolation) 27801889	2	Blood (I) (Stress, PTSD, PTSD) 23630272	0		0		13	13
212825_at	PAXIP1			PAXIP1	PAXIP1			2	D		PAXIP1	PAX Interacting Protein 1	PAXIP1	11	11	4	NAC (I) (Stress, Stress, Social Isolation) 27801889	2	Blood (I) (Stress, PTSD, Post-Deployment PTSD) 25754082 Blood (D) (Stress, PTSD, Female specific interpersonal-traumas) 28925389	2	(Stress, Stress, PTSD) 25754082	0			13
212955_s_at	POLR2I			POLR2I	POLR2I			4	D		POLR2I	RNA Polymerase II Subunit I	POLR2I		9	4	NAC (I) (Stress, Stress, Social Isolation) 27801889	2	Blood (I) (Stress, PTSD, Combat-traumas) 25754082 PBMC (D) (Stress, PTSD, PTSD) 15685253	0		0			13
233240_at	---	Hs.274276	NRG1	NRG1	NRG1			4	I		NRG1	Neuregulin 1	NRG1		9	4	NAC (D) (Stress, Stress, Social Isolation) 27801889	2	PBMC (I) (Stress, PTSD, PTSD) 15685253 Peripheral blood monocytes (I) (Stress, Stress, Chronic Stress) 18440494 Peripheral blood monocytes (I) (Stress, Stress, Chronic Stress) 18440494	0		0			13
1554544_a_at	MBP			MBP	MBP			6	I		MBP	Myelin Basic Protein	MBP		6.5	4	NAC (D) (Stress, Stress, Social Isolation) 27801889	0		0		0			12.5
202295_s_at	CTSH			CTSH	CTSH			4	D		CTSH	Cathepsin H	CTSH		8.5	4	DLPFC (I) (Stress, Stress, Loneliness) 29317593	2	Blood (D) (Stress, PTSD, Post-Deployment PTSD) 25754082 PBMCs (D) (Stress, PTSD, ER Trauma survivors) 15685253	2	(Stress, Stress, PTSD) 25754082	0			12.5
236154_at	QKI			QKI	QKI			4	D		QKI	QKI, KH Domain Containing RNA Binding	QKI		8.5	4	NAC (I) (Stress, Stress, Social Isolation) 27801889 NAC (I) (Stress, Stress, Social Isolation) 27801889	2	Blood (I) (Stress, PTSD, PTSD) 23630272 Peripheral blood monocytes (D) (Stress, Stress, Chronic Stress) 18440494	0		0			12.5
241938_at	QKI			QKI	QKI			4	I		QKI	QKI, KH Domain Containing RNA Binding	QKI		8.5	4	NAC (I) (Stress, Stress, Social Isolation) 27801889 NAC (I) (Stress, Stress, Social Isolation) 27801889	2	Blood (I) (Stress, PTSD, PTSD) 23630272 Peripheral blood monocytes (D) (Stress, Stress, Chronic Stress) 18440494	0		0			12.5
243304_at	AGO2			AGO2	AGO2			4	I		AGO2	Argonaute 2, RISC Catalytic Component	AGO2		8.5	4	NAC (D) (Stress, Stress, Social Isolation) 27801889	2	Peripheral Blood Mononuclear Cell Decrease (Stress, PTSD, Post-Deployment PTSD) 28850112 Blood (D) (Stress, PTSD, Childhood Trauma) 23630272 peripheral blood mononuclear cell (D) (Stress, PTSD, PTSD) 28850112	0		0			12.5
208675_s_at	DDOST			DDOST	DDOST			4	D		DDOST	Dolichyl-Diphosphooligosaccharide--Protein Glycosyltransferase Non-Catalytic Subunit	DDOST	8	8	4	NAC (I) (Stress, Stress, Social Isolation) 27801889	2	PBMCs (D) (Stress, PTSD, ER Trauma survivors) 15685253 Peripheral blood monocytes (D) (Stress, Stress, Chronic Stress) 18440494	0		0			12
202336_s_at	PAM			PAM	PAM			4	D		PAM	Peptidylglycine Alpha-Amidating Monooxygenase	PAM		8	4	NAC (I) (Stress, Stress, Social Isolation) 27801889	2	Peripheral blood monocytes (D) (Stress, Stress, Chronic Stress) 18440494	0		0			12
201120_s_at	PGRMC1			PGRMC1	PGRMC1	2	D	2	D	overlap	PGRMC1	Progesterone Receptor Membrane Component 1	PGRMC1		10	4	NAC (I) (Stress, Stress, Social Isolation) 27801889	2	Blood (D) (Stress, PTSD, Post-Deployment PTSD) 25754082 Blood (D) (Stress, PTSD, Combat-traumas) 28925389 Blood (I) (Stress, PTSD, Combat-traumas) 25754082 PBMC (D) (Stress, PTSD, PTSD) 15685253 leukocytes (D) (Stress, Stress, Social Isolation) 17854483	2	(Stress, Stress, PTSD) 25754082	0		12	12
201840_at	NEDD8			NEDD8	NEDD8			4	D		NEDD8	Neural Precursor Cell Expressed, Developmentally Down-Regulated 8	NEDD8		8	4	NAC (I) (Stress, Stress, Social Isolation) 27801889	2	Blood (D) (Stress, PTSD, Male specific interpersonal-traumas) 28925389	0		0			12
224154_at	B3GNT2			B3GNT2	B3GNT2			4	I		B3GNT2	UDP-GlcNAc:BetaGal Beta-1,3-N-Acetylglucosaminyltransferase 2	B3GNT2		8	4	NAC (I) (Stress, Stress, Social Isolation) 27801889 NAC (I) (Stress, Stress, Social Isolation) 27801889	2	Blood (D) (Stress, PTSD, Childhood Trauma) 23630272	0		0			12
237560_at	MRPS5			MRPS5	MRPS5	2	I	4	I	overlap	MRPS5	Mitochondrial Ribosomal Protein S5	MRPS5		8	4	NAC (I) (Stress, Stress, Social Isolation) 27801889	2	Blood (I) (Stress, PTSD, PTSD) 23630272	0		0		10	12
238831_at	TMEM33			TMEM33	TMEM33	2	I	6	I	overlap	TMEM33	Transmembrane Protein 33	TMEM33		6	4	NAC (I) (Stress, Stress, Social Isolation) 27801889	0		0		0		8	12
1554592_a_at	SLC1A6			SLC1A6	SLC1A6			6	I		SLC1A6	Solute Carrier Family 1 Member 6	SLC1A6		6	4	Dorsolateral PFC BA 46 (D) (Stress, Stress, PTSD) 18690294	2	lymphocyte (I) (Stress, PTSD, PTSD) 17252001	0		0			12
1556034_s_at	MTMR11			MTMR11	MTMR11			2	D		MTMR11	Myotubularin Related Protein 11	MTMR11	10	10	4	NAC (I) (Stress, Stress, Social Isolation) 27801889	2	Blood (D) (Stress, PTSD, Post-Deployment PTSD) 25754082 Blood (I) (Stress, PTSD, Interpersonal traumas) 23630272	2	(Stress, Stress, PTSD) 25754082	0			12
1560108_at	---	AK055319	NUB1	NUB1	NUB1			4	I		NUB1	Negative Regulator Of Ubiquitin Like Proteins 1	NUB1	8	8	4	NAC (I) (Stress, Stress, Social Isolation) 27801889	2	Blood (I) (Stress, PTSD, Combat-traumas) 28925389	0		0			12
1562329_at	CSMD1			CSMD1	CSMD1			4	I		CSMD1	CUB And Sushi Multiple Domains 1	CSMD1	8	8	4	Dorsolateral PFC (D) (Stress, Stress, PTSD) 26506154	0		2	(Stress, Stress, PTSD) 25456346	0			12
200078_s_at	ATP6V0B			ATP6V0B	ATP6V0B			4	D		ATP6V0B	ATPase H+ Transporting V0 Subunit B	ATP6V0B	0	8	4	NAC (I) (Stress, Stress, Social Isolation) 27801889	2	Blood (D) (Stress, PTSD, Male specific interpersonal-traumas) 28925389 Peripheral Blood cells (I) (Stress, Stress, Psychological Stress) 15882790	0		0			12
201900_s_at	AKR1A1			AKR1A1	AKR1A1			4	D		AKR1A1	Aldo-Keto Reductase Family 1 Member A1	AKR1A1		8	4	NAC (D) (Stress, Stress, Social Isolation) 27801889	2	Blood (D) (Stress, PTSD, Post-Deployment PTSD) 25754082 PBMCs (D) (Stress, PTSD, ER Trauma survivors) 15685253 Peripheral blood monocytes (D) (Stress, Stress, Chronic Stress) 18440494	2	(Stress, Stress, PTSD) 25754082	0			12
202458_at	PRSS23			PRSS23	PRSS23	4	D	4	D	overlap	PRSS23	Protease, Serine 23	PRSS23		8	4	NAC (I) (Stress, Stress, Social Isolation) 27801889	2	Blood (I) (Stress, PTSD, Male specific interpersonal-traumas) 28925389 Blood (I) (Stress, PTSD, Interpersonal traumas) 23630272	0		0		12	12
202931_x_at	BIN1			BIN1	BIN1			4	D		BIN1	Bridging Integrator 1	BIN1	0	8	4	NAC (D) (Stress, Stress, Social Isolation) 27801889	2	Whole Blood, genome wide (D) (Stress, PTSD, PTSD) 19393990 Peripheral blood monocytes (I) (Stress, Stress, Chronic Stress) 18440494 Fasting Blood (I) (Stress, Stress, PTSD) 19393990	0		0			12
203557_s_at	PCBD1			PCBD1	PCBD1			4	D		PCBD1	Pterin-4 Alpha-Carbinolamine Dehydratase 1	PCBD1		8	4	NAC (I) (Stress, Stress, Social Isolation) 27801889	2	Blood (D) (Stress, PTSD, Post-Deployment PTSD) 25754082	2	(Stress, Stress, PTSD) 25754082	0			12
204811_s_at	CACNA2D2			CACNA2D2	CACNA2D2			2	I		CACNA2D2	Calcium Voltage-Gated Channel Auxiliary Subunit Alpha2delta 2	CACNA2D2		10	4	Dorsolateral PFC (I) (Stress, Stress, PTSD) 26506154	2	Blood (I) (Stress, PTSD, Post-Deployment PTSD) 25754082 peripheral blood mononuclear cells (I) (Stress, Stress, Relaxation Response) 23650531	2	(Stress, Stress, PTSD) 25754082	0			12
206357_at	OPA3			OPA3	OPA3	2	D	4	D	overlap	OPA3	OPA3, Outer Mitochondrial Membrane Lipid Metabolism Regulator	OPA3	8	8	4	NAC (I) (Stress, Stress, Social Isolation) 27801889	2	Blood (D) (Stress, PTSD, PTSD) 23630272	0		0		10	12
206687_s_at	PTPN6			PTPN6	PTPN6			4	D		PTPN6	Protein Tyrosine Phosphatase, Non-Receptor Type 6	PTPN6		8	4	NAC (D) (Stress, Stress, Social Isolation) 27801889	2	peripheral blood mononuclear cells (D) (Stress, Stress, Relaxation Response) 23650531 peripheral blood mononuclear cells (D) (Stress, Stress, Relaxation Response) 23650531	0		0			12
207104_x_at	LILRB1			LILRB1	LILRB1			4	D		LILRB1	Leukocyte Immunoglobulin Like Receptor B1	LILRB1	8	8	4	NAC (D) (Stress, Stress, Social Isolation) 27801889	2	Blood (I) (Stress, PTSD, PTSD) 23630272	0		0			12
207235_s_at	GRM5			GRM5	GRM5			4	I		GRM5	Glutamate Metabotropic Receptor 5	GRM5		8	4	PFC Alteration in availability (Stress, PTSD, PTSD) 28716937	2	Blood (D) (Stress, Stress, Early Life Stress) 22123582	0		0			12
209993_at	ABCB1			ABCB1	ABCB1			4	D		ABCB1	ATP Binding Cassette Subfamily B Member 1	ABCB1		8	4	NAC (I) (Stress, Stress, Social Isolation) 27801889	2	Blood (I) (Stress, PTSD, Male specific interpersonal-traumas) 28925389	0		0			12
210701_at	CFDP1			CFDP1	CFDP1			4	I		CFDP1	Craniofacial Development Protein 1	CFDP1	0	8	4	NAC (I) (Stress, Stress, Social Isolation) 27801889	2	Blood (D) (Stress, PTSD, Male specific interpersonal-traumas) 28925389 Blood (I) (Stress, PTSD, Female specific interpersonal-traumas) 28925389 monocytes (D) (Stress, PTSD, Assault Trauma) 21145962 Blood (I) (Stress, PTSD, Childhood Trauma) 23630272	0		0			12
210959_s_at	SRD5A1			SRD5A1	SRD5A1			4	D		SRD5A1	Steroid 5 Alpha-Reductase 1	SRD5A1		8	4	NAC (I) (Stress, Stress, Social Isolation) 27801889	0		2	(Stress, Stress, Psychological Stress) 21316860	0			12
211056_s_at	SRD5A1			SRD5A1	SRD5A1			4	D		SRD5A1	Steroid 5 Alpha-Reductase 1	SRD5A1		8	4	NAC (I) (Stress, Stress, Social Isolation) 27801889	0		2	(Stress, Stress, Psychological Stress) 21316860	0			12
212432_at	GRPEL1			GRPEL1	GRPEL1			4	D		GRPEL1	GrpE Like 1, Mitochondrial	GRPEL1	8	8	4	NAC (I) (Stress, Stress, Social Isolation) 27801889	2	Blood (D) (Stress, PTSD, Interpersonal traumas) 23630272	0		0			12
214643_x_at	BIN1			BIN1	BIN1			4	D		BIN1	Bridging Integrator 1	BIN1	0	8	4	NAC (D) (Stress, Stress, Social Isolation) 27801889	2	Whole Blood, genome wide (D) (Stress, PTSD, PTSD) 19393990 Peripheral blood monocytes (I) (Stress, Stress, Chronic Stress) 18440494 Fasting Blood (I) (Stress, Stress, PTSD) 19393990	0		0			12
217860_at	NDUFA10			NDUFA10	NDUFA10			4	D		NDUFA10	NADH:Ubiquinone Oxidoreductase Subunit A10	NDUFA10	8	8	4	Dorsolateral PFC BA 46 (I) (Stress, Stress, PTSD) 18690294	2	Blood (I) (Stress, PTSD, Childhood Trauma) 23630272	0		0			12
225272_at	SAT2			SAT2	SAT2			4	D		SAT2	Spermidine/Spermine N1-Acetyltransferase Family Member 2	SAT2		8	4	NAC (I) (Stress, Stress, Social Isolation) 27801889	2	Blood (D) (Stress, PTSD, Post-Deployment PTSD) 25754082	2	(Stress, Stress, PTSD) 25754082	0			12
225642_at	KTI12 /// TXNDC12	KTI12		KTI12	KTI12			4	D		KTI12	KTI12 Chromatin Associated Homolog	KTI12		8	4	NAC (I) (Stress, Stress, Social Isolation) 27801889	2	Blood (I) (Stress, PTSD, Childhood Trauma) 23630272	0		0			12
228985_at	OSBPL8			OSBPL8	OSBPL8			4	I		OSBPL8	Oxysterol Binding Protein Like 8	OSBPL8		8	4	NAC (D) (Stress, Stress, Social Isolation) 27801889	2	Blood (I) (Stress, PTSD, Childhood Trauma) 23630272 Blood (I) (Stress, PTSD, PTSD) 23630272	0		0			12
229236_s_at	SFXN4			SFXN4	SFXN4	2	D	4	D	overlap	SFXN4	Sideroflexin 4	SFXN4		8	4	NAC (I) (Stress, Stress, Social Isolation) 27801889	2	Blood (D) (Stress, PTSD, Post-Deployment PTSD) 25754082	2	(Stress, Stress, PTSD) 25754082	0		10	12
229398_at	RAB18			RAB18	RAB18			6	I		RAB18	RAB18, Member RAS Oncogene Family	RAB18	6	6	4	NAC (I) (Stress, Stress, Social Isolation) 27801889	0		0		0			12
230472_at	IRX1			IRX1	IRX1			2	I		IRX1	Iroquois Homeobox 1	IRX1		10	4	NAC (I) (Stress, Stress, Social Isolation) 27801889	2	Blood (D) (Stress, PTSD, PTSD) 25867994	2	(Stress, Stress, PTSD) 25867994	0			12
231323_at	PSMB2			PSMB2	PSMB2			6	D		PSMB2	Proteasome Subunit Beta 2	PSMB2	6	6	4	NAC (I) (Stress, Stress, Social Isolation) 27801889	0		0		0			12
231505_s_at	SFXN4			SFXN4	SFXN4			2	I		SFXN4	Sideroflexin 4	SFXN4	10	10	4	NAC (I) (Stress, Stress, Social Isolation) 27801889	2	Blood (D) (Stress, PTSD, Post-Deployment PTSD) 25754082	2	(Stress, Stress, PTSD) 25754082	0			12
231860_at	BRWD1			BRWD1	BRWD1			4	I		BRWD1	Bromodomain And WD Repeat Domain Containing 1	BRWD1		8	4	NAC (I) (Stress, Stress, Social Isolation) 27801889	2	PBMCs (D) (Stress, PTSD, ER Trauma survivors) 15685253 Blood (I) (Stress, PTSD, Childhood Trauma) 23630272 Blood (I) (Stress, PTSD, Interpersonal traumas) 23630272 Blood (I) (Stress, PTSD, Childhood Trauma) 24618023 Blood (I) (Stress, PTSD, Childhood Trau	0		0			12
232225_at	---	AU145749	HDAC4	HDAC4	HDAC4			6	I		HDAC4	Histone Deacetylase 4	HDAC4		6	0		2	Monocytes (D) (Stress, PTSD, Combat-traumas) 21145962 Blood (D) (Stress, PTSD, PTSD) 28093566	2	(Stress, Stress, PTSD) 28093566	0			12
232782_at	---	AK024464	HELB	HELB	HELB			4	I		HELB	DNA Helicase B	HELB		8	4	Dorsolateral PFC (D) (Stress, Stress, PTSD) 26506154	2	Blood (D) (Stress, PTSD, Childhood Trauma) 23630272	0		0			12
235661_at	POU2F2			POU2F2	POU2F2			4	I		POU2F2	POU Class 2 Homeobox 2	POU2F2		8	4	NAC (D) (Stress, Stress, Social Isolation) 27801889	2	PBMCs (I) (Stress, PTSD, ER Trauma survivors) 15685253	0		0			12
238884_at	---	Hs.670908	CTNND1	CTNND1	CTNND1			4	I		CTNND1	Catenin Delta 1	CTNND1		8	4	NAC (D) (Stress, Stress, Social Isolation) 27801889	2	Peripheral blood monocytes (D) (Stress, Stress, Chronic Stress) 18440494	0		0			12
239003_at	---	AI028478	BRWD1	BRWD1	BRWD1			4	I		BRWD1	Bromodomain And WD Repeat Domain Containing 1	BRWD1		8	4	NAC (I) (Stress, Stress, Social Isolation) 27801889	2	PBMCs (D) (Stress, PTSD, ER Trauma survivors) 15685253 Blood (I) (Stress, PTSD, Childhood Trauma) 23630272 Blood (I) (Stress, PTSD, Interpersonal traumas) 23630272 Blood (I) (Stress, PTSD, Childhood Trauma) 24618023 Blood (I) (Stress, PTSD, Childhood Trau	0		0			12
239448_at	---	AK129712	SMAD3	SMAD3	SMAD3			4	I		SMAD3	SMAD Family Member 3	SMAD3		8	4	NAC (D) (Stress, Stress, Social Isolation) 27801889	2	Peripheral blood monocytes (I) (Stress, Stress, Chronic Stress) 18440494	0		0			12
240482_at	---	AI955094	HDAC3	HDAC3	HDAC3			4	I		HDAC3	Histone Deacetylase 3	HDAC3	0	8	4	NAC (I) (Stress, Stress, Social Isolation) 27801889	2	Blood (I) (Stress, PTSD, Childhood Trauma) 23630272	0		0			12
240613_at	JAK1			JAK1	JAK1			2	I		JAK1	Janus Kinase 1	JAK1		10	4	NAC (D) (Stress, Stress, Social Isolation) 27801889	2	Peripheral Blood cells (D) (Stress, Stress, Psychological Stress) 17766027 peripheral blood mononuclear cells (D) (Stress, Stress, Relaxation Response) 23650531 peripheral blood mononuclear cells (D) (Stress, Stress, Relaxation Response) 23650531	2	(Stress, Stress, PTSD) 25456346	0			12
241020_at	---	BF002217	MPP5, ATP6V1D	MPP5	MPP5			4	I		MPP5	Membrane Palmitoylated Protein 5	MPP5		8	4	NAC (D) (Stress, Stress, Social Isolation) 27801889	2	Blood (I) (Stress, PTSD, Childhood Trauma) 23630272	0		0			12
241978_at	---	Hs.731618	AKR1A1	AKR1A1	AKR1A1			4	I		AKR1A1	Aldo-Keto Reductase Family 1 Member A1	AKR1A1		8	4	NAC (D) (Stress, Stress, Social Isolation) 27801889	2	Blood (D) (Stress, PTSD, Post-Deployment PTSD) 25754082 PBMCs (D) (Stress, PTSD, ER Trauma survivors) 15685253 Peripheral blood monocytes (D) (Stress, Stress, Chronic Stress) 18440494	2	(Stress, Stress, PTSD) 25754082	0			12
241991_at	---	Hs.659420	FAM122C	FAM122C	FAM122C			4	D		FAM122C	Family With Sequence Similarity 122C	FAM122C		8	4	NAC (I) (Stress, Stress, Social Isolation) 27801889 NAC (I) (Stress, Stress, Social Isolation) 27801889	2	monocytes (D) (Stress, PTSD, Assault Trauma) 21145962	0		0			12
244622_at	BRWD1			BRWD1	BRWD1			4	I		BRWD1	Bromodomain And WD Repeat Domain Containing 1	BRWD1		8	4	NAC (I) (Stress, Stress, Social Isolation) 27801889	2	PBMCs (D) (Stress, PTSD, ER Trauma survivors) 15685253 Blood (I) (Stress, PTSD, Childhood Trauma) 23630272 Blood (I) (Stress, PTSD, Interpersonal traumas) 23630272 Blood (I) (Stress, PTSD, Childhood Trauma) 24618023 Blood (I) (Stress, PTSD, Childhood Trau	0		0			12
211277_x_at	APP			APP	APP			4	I		APP	Amyloid Beta Precursor Protein	APP		7.5	4	Dorsolateral PFC BA 46 (I) (Stress, Stress, PTSD) 18690294	1	Blood (D) (Treatments, Meditation, Stress) 27576169	0		0			11.5
205552_s_at	OAS1			OAS1	OAS1			2	D		OAS1	2'-5'-Oligoadenylate Synthetase 1	OAS1		9	4	Dorsolateral PFC BA 46 (I) (Stress, Stress, PTSD) 18690294	2	Blood (I) (Stress, PTSD, Combat-traumas) 28925389 Blood (D) (Stress, PTSD, PTSD) 23630272 Peripheral blood leukocytes (I) (Stress, PTSD, PTSD) 25754082 Peripheral blood mononuclear cells (I) (Stress, PTSD, PTSD) 23650250 leukocytes (D) (Stress, Stress, So	0		0			11
207668_x_at	PDIA6			PDIA6	PDIA6			4	D		PDIA6	Protein Disulfide Isomerase Family A Member 6	PDIA6		7	4	NAC (I) (Stress, Stress, Social Isolation) 27801889	0		0		0			11
213011_s_at	TPI1			TPI1	TPI1			4	D		TPI1	Triosephosphate Isomerase 1	TPI1		7	4	NAC (I) (Stress, Stress, Social Isolation) 27801889	0		0		0			11
216640_s_at	PDIA6			PDIA6	PDIA6			4	D		PDIA6	Protein Disulfide Isomerase Family A Member 6	PDIA6		7	4	NAC (I) (Stress, Stress, Social Isolation) 27801889	0		0		0			11
208641_s_at	RAC1			RAC1	RAC1			2	D		RAC1	Rac Family Small GTPase 1	RAC1	8.5	9	4	NAC (I) (Stress, Stress, Social Isolation) 27801889 NAC (I) (Stress, Stress, Social Isolation) 27801889	2	PBMCs (I) (Stress, PTSD, ER Trauma survivors) 15685253	0		0			11
208791_at	CLU			CLU	CLU			2	D		CLU	Clusterin	CLU	0	9	4	NAC (D) (Stress, Stress, Social Isolation) 27801889	2	Blood (D) (Stress, PTSD, Combat-traumas) 28925389 Blood (I) (Stress, PTSD, Combat-traumas) 25754082 (D) (Stress, Stress, Relaxation Response) 25927528 leukocytes (D) (Stress, Stress, Social Isolation) 17854483	0		0			11
208792_s_at	CLU			CLU	CLU			2	D		CLU	Clusterin	CLU	0	9	4	NAC (D) (Stress, Stress, Social Isolation) 27801889	2	Blood (D) (Stress, PTSD, Combat-traumas) 28925389 Blood (I) (Stress, PTSD, Combat-traumas) 25754082 (D) (Stress, Stress, Relaxation Response) 25927528 leukocytes (D) (Stress, Stress, Social Isolation) 17854483	0		0			11
1555419_a_at	ASAH1			ASAH1	ASAH1			2	D		ASAH1	N-Acylsphingosine Amidohydrolase 1	ASAH1		9	4	Dorsolateral PFC (I) (Stress, Stress, PTSD) 26506154 NAC (I) (Stress, Stress, Social Isolation) 27801889	2	Whole Blood, genome wide (D) (Stress, PTSD, PTSD) 19393990 Fasting Blood (I) (Stress, Stress, PTSD) 19393990	0		0			11
200030_s_at	SLC25A3			SLC25A3	SLC25A3			4	D		SLC25A3	Solute Carrier Family 25 Member 3	SLC25A3	6	7	4	NAC (I) (Stress, Stress, Social Isolation) 27801889	0		0		0			11
200046_at	DAD1			DAD1	DAD1			6	D		DAD1	Defender Against Cell Death 1	DAD1	4	5	0		2	PBMCs (D) (Stress, PTSD, ER Trauma survivors) 15685253 PBMC (I) (Stress, PTSD, PTSD) 15685253	0		0			11
200650_s_at	LDHA			LDHA	LDHA			2	D		LDHA	Lactate Dehydrogenase A	LDHA		9	4	NAC (D) (Stress, Stress, Social Isolation) 27801889 NAC (I) (Stress, Stress, Social Isolation) 27801889 NAC (I) (Stress, Stress, Social Isolation) 27801889 NAC (I) (Stress, Stress, Social Isolation) 27801889	2	Blood (D) (Stress, PTSD, PTSD) 23630272	0		0			11
205660_at	OASL			OASL	OASL			4	D		OASL	2'-5'-Oligoadenylate Synthetase Like	OASL		7	4	NAC (D) (Stress, Stress, Social Isolation) 27801889	2	Blood (I) (Stress, PTSD, Combat-traumas) 28925389 Blood (D) (Stress, PTSD, Combat-traumas) 25311155 Peripheral blood leukocytes (I) (Stress, PTSD, PTSD) 25754082	0		0			11
207168_s_at	H2AFY			H2AFY	H2AFY			2	D		H2AFY	H2A Histone Family Member Y	H2AFY	8	9	4	NAC (I) (Stress, Stress, Social Isolation) 27801889	2	monocytes (I) (Stress, PTSD, Assault Trauma) 21145962	0		0			11
240569_at	---	AV688087	ASGR2	ASGR2	ASGR2	2	I	4	I	overlap	ASGR2	Asialoglycoprotein Receptor 2	ASGR2		7	4	NAC (D) (Stress, Stress, Social Isolation) 27801889	2	Blood (I) (Stress, PTSD, Childhood Trauma) 23630272	0		0		9	11
242836_at	---	Hs.660667	ATP1B3	ATP1B3	ATP1B3			4	D		ATP1B3	ATPase Na+/K+ Transporting Subunit Beta 3	ATP1B3		7	4	NAC (I) (Stress, Stress, Social Isolation) 27801889	2	PBMCs (I) (Stress, PTSD, ER Trauma survivors) 15685253	0		0			11
1553313_s_at	SLC5A3			SLC5A3	SLC5A3			2	I		SLC5A3	Solute Carrier Family 5 Member 3	SLC5A3		9	4	NAC (I) (Stress, Stress, Social Isolation) 27801889	2	Blood (I) (Stress, PTSD, Post-Deployment PTSD) 25754082 Peripheral blood monocytes (D) (Stress, Stress, Chronic Stress) 18440494	2	(Stress, Stress, PTSD) 25754082	0			11
1556672_a_at	RBM6			RBM6	RBM6			6	I		RBM6	RNA Binding Motif Protein 6	RBM6	5	5	0		2	Blood (I) (Stress, PTSD, PTSD) 23630272	0		0			11
1561962_at	---	BC040978	KCNMA1	KCNMA1	KCNMA1			2	I		KCNMA1	Potassium Calcium-Activated Channel Subfamily M Alpha 1	KCNMA1		9	4	NAC (D) (Stress, Stress, Social Isolation) 27801889	2	Blood (I) (Stress, PTSD, Childhood Trauma) 24618023	0		0			11
[truncated: 12,794 more rows]

## Sheet: Validation CFG >=6  n= 3590
Probe Set ID	Biomarkers	Affy Gene Symbol	Gene annot	UCSC GENES	Input	Gene Cards Symbol	AP Percentile	AP Internal Score	AP Change	AP Total CFG SCORE	DE Percentile	DE Internal Score	DE Change	DE Total CFG SCORE	Analysis	Gene	Change	Number of subjects	ANOVA.p.value	Stepwise.Test
[truncated: 3,593 more rows]

[truncated: 12 more sheets: Top 285 Stress Biomarkers, Predictions State Crsectionl, Predictions Stress Longitudinal, Predictions 1st Year Crsectionl, Predictions 1st Year Longitud, Predictions Future Years Crsect, Predictions Future Years Longit, CMAP 232(140)Validation Nominal, CMAP (57) All Predictive, CMAP (53) Male Predictive, CMAP (30) Female Predictive, Future Cornerstone]
